# Supplementary material for: Cryptic functional diversity within a grass mycobiome
Source: PLoS One. 2023 Jul 20;18(7):e0287990. doi: 10.1371/journal.pone.0287990 (PMC10358963; doi:10.1371/journal.pone.0287990)
Supplement: S1 Data — (CSV) [file pone.0287990.s008.csv]

Isolate_ID	OTU#	Isolation	Treatment	Leaf_ID	Plot_ID	Block_ID
4020	OTU0	Sectioning	NPK+	N1	3	1
4021	OTU1	Sectioning	NPK+	N1	3	1
4022	OTU0	Sectioning	NPK+	N1	3	1
4023	OTU2	Sectioning	NPK+	N1	3	1
4024	OTU3	Sectioning	NPK+	N1	3	1
4025	OTU4	Sectioning	NPK+	N1	3	1
4026	OTU5	Sectioning	NPK+	N1	3	1
4027	OTU0	Sectioning	NPK+	N1	3	1
4028	OTU0	Sectioning	NPK+	N1	3	1
4029	OTU0	Sectioning	NPK+	N1	3	1
4030	OTU6	Sectioning	NPK+	N1	3	1
4031	OTU0	Sectioning	NPK+	N1	3	1
4032	OTU7	Sectioning	NPK+	N1	3	1
4033	OTU8	Sectioning	NPK+	N1	3	1
4034	OTU3	Sectioning	NPK+	N1	3	1
4035	OTU9	Sectioning	NPK+	N1	3	1
4036	OTU0	Sectioning	NPK+	N1	3	1
4037	OTU0	Sectioning	NPK+	N1	3	1
4038	OTU0	Sectioning	NPK+	N1	3	1
4039	OTU0	Sectioning	NPK+	N1	3	1
4101	OTU10	Sectioning	NPK+	N2	3	1
4102	OTU11	Sectioning	NPK+	N2	3	1
4103	OTU8	Sectioning	NPK+	N2	3	1
4104	OTU12	Sectioning	NPK+	N2	3	1
4105	OTU8	Sectioning	NPK+	N2	3	1
4107	OTU0	Sectioning	NPK+	N2	3	1
4111	OTU10	Sectioning	NPK+	N2	3	1
4112	OTU13	Sectioning	NPK+	N2	3	1
4113	OTU10	Sectioning	NPK+	N2	3	1
4115	OTU14	Sectioning	NPK+	N2	3	1
4117	OTU0	Sectioning	NPK+	N2	3	1
4119	OTU15	Sectioning	NPK+	N2	3	1
4180	OTU12	Sectioning	NPK+	N3	3	1
4183	OTU8	Sectioning	NPK+	N3	3	1
4184	OTU3	Sectioning	NPK+	N3	3	1
4185	OTU16	Sectioning	NPK+	N3	3	1
4186	OTU8	Sectioning	NPK+	N3	3	1
4187	OTU12	Sectioning	NPK+	N3	3	1
4189	OTU2	Sectioning	NPK+	N3	3	1
4190	OTU17	Sectioning	NPK+	N3	3	1
4191	OTU18	Sectioning	NPK+	N3	3	1
4192	OTU12	Sectioning	NPK+	N3	3	1
4193	OTU19	Sectioning	NPK+	N3	3	1
4194	OTU0	Sectioning	NPK+	N3	3	1
4195	OTU12	Sectioning	NPK+	N3	3	1
4196	OTU20	Sectioning	NPK+	N3	3	1
4197	OTU0	Sectioning	NPK+	N3	3	1
4260	OTU21	Sectioning	Control	C1	11	1
4261	OTU10	Sectioning	Control	C1	11	1
4262	OTU7	Sectioning	Control	C1	11	1
4263	OTU22	Sectioning	Control	C1	11	1
4264	OTU2	Sectioning	Control	C1	11	1
4265	OTU7	Sectioning	Control	C1	11	1
4266	OTU7	Sectioning	Control	C1	11	1
4267	OTU10	Sectioning	Control	C1	11	1
4268	OTU10	Sectioning	Control	C1	11	1
4269	OTU12	Sectioning	Control	C1	11	1
4271	OTU23	Sectioning	Control	C1	11	1
4272	OTU22	Sectioning	Control	C1	11	1
4273	OTU10	Sectioning	Control	C1	11	1
4275	OTU10	Sectioning	Control	C1	11	1
4276	OTU10	Sectioning	Control	C1	11	1
4278	OTU23	Sectioning	Control	C1	11	1
4279	OTU0	Sectioning	Control	C1	11	1
4340	OTU24	Sectioning	Control	C2	11	1
4345	OTU25	Sectioning	Control	C2	11	1
4347	OTU26	Sectioning	Control	C2	11	1
4350	OTU10	Sectioning	Control	C2	11	1
4353	OTU7	Sectioning	Control	C2	11	1
4356	OTU12	Sectioning	Control	C2	11	1
4357	OTU10	Sectioning	Control	C2	11	1
4358	OTU10	Sectioning	Control	C2	11	1
4359	OTU27	Sectioning	Control	C2	11	1
4421	OTU15	Sectioning	Control	C3	11	1
4422	OTU2	Sectioning	Control	C3	11	1
4423	OTU25	Sectioning	Control	C3	11	1
4425	OTU28	Sectioning	Control	C3	11	1
4426	OTU12	Sectioning	Control	C3	11	1
4427	OTU12	Sectioning	Control	C3	11	1
4428	OTU10	Sectioning	Control	C3	11	1
4431	OTU7	Sectioning	Control	C3	11	1
4432	OTU10	Sectioning	Control	C3	11	1
4434	OTU9	Sectioning	Control	C3	11	1
4435	OTU7	Sectioning	Control	C3	11	1
4438	OTU10	Sectioning	Control	C3	11	1
4501	OTU7	Sectioning	Control	C5	26	3
4503	OTU2	Sectioning	Control	C5	26	3
4504	OTU9	Sectioning	Control	C5	26	3
4506	OTU10	Sectioning	Control	C5	26	3
4507	OTU10	Sectioning	Control	C5	26	3
4508	OTU10	Sectioning	Control	C5	26	3
4509	OTU2	Sectioning	Control	C5	26	3
4510	OTU29	Sectioning	Control	C5	26	3
4511	OTU7	Sectioning	Control	C5	26	3
4512	OTU2	Sectioning	Control	C5	26	3
4513	OTU30	Sectioning	Control	C5	26	3
4514	OTU31	Sectioning	Control	C5	26	3
4515	OTU2	Sectioning	Control	C5	26	3
4516	OTU28	Sectioning	Control	C5	26	3
4517	OTU32	Sectioning	Control	C5	26	3
4518	OTU2	Sectioning	Control	C5	26	3
4519	OTU29	Sectioning	Control	C5	26	3
4581	OTU7	Sectioning	Control	C6	26	3
4582	OTU8	Sectioning	Control	C6	26	3
4583	OTU7	Sectioning	Control	C6	26	3
4584	OTU8	Sectioning	Control	C6	26	3
4586	OTU8	Sectioning	Control	C6	26	3
4587	OTU33	Sectioning	Control	C6	26	3
4588	OTU12	Sectioning	Control	C6	26	3
4589	OTU22	Sectioning	Control	C6	26	3
4590	OTU34	Sectioning	Control	C6	26	3
4591	OTU10	Sectioning	Control	C6	26	3
4592	OTU35	Sectioning	Control	C6	26	3
4593	OTU7	Sectioning	Control	C6	26	3
4594	OTU8	Sectioning	Control	C6	26	3
4596	OTU12	Sectioning	Control	C6	26	3
4597	OTU8	Sectioning	Control	C6	26	3
4599	OTU12	Sectioning	Control	C6	26	3
4661	OTU36	Sectioning	Control	C4	26	3
4663	OTU37	Sectioning	Control	C4	26	3
4664	OTU9	Sectioning	Control	C4	26	3
4665	OTU7	Sectioning	Control	C4	26	3
4666	OTU36	Sectioning	Control	C4	26	3
4667	OTU38	Sectioning	Control	C4	26	3
4668	OTU10	Sectioning	Control	C4	26	3
4669	OTU10	Sectioning	Control	C4	26	3
4670	OTU10	Sectioning	Control	C4	26	3
4671	OTU9	Sectioning	Control	C4	26	3
4672	OTU0	Sectioning	Control	C4	26	3
4674	OTU38	Sectioning	Control	C4	26	3
4675	OTU39	Sectioning	Control	C4	26	3
4676	OTU10	Sectioning	Control	C4	26	3
4678	OTU40	Sectioning	Control	C4	26	3
4679	OTU7	Sectioning	Control	C4	26	3
4740	OTU41	Sectioning	NPK+	N4	33	3
4741	OTU0	Sectioning	NPK+	N4	33	3
4742	OTU42	Sectioning	NPK+	N4	33	3
4743	OTU8	Sectioning	NPK+	N4	33	3
4744	OTU21	Sectioning	NPK+	N4	33	3
4746	OTU0	Sectioning	NPK+	N4	33	3
4747	OTU31	Sectioning	NPK+	N4	33	3
4748	OTU43	Sectioning	NPK+	N4	33	3
4749	OTU21	Sectioning	NPK+	N4	33	3
4750	OTU10	Sectioning	NPK+	N4	33	3
4751	OTU12	Sectioning	NPK+	N4	33	3
4752	OTU44	Sectioning	NPK+	N4	33	3
4753	OTU12	Sectioning	NPK+	N4	33	3
4755	OTU45	Sectioning	NPK+	N4	33	3
4756	OTU7	Sectioning	NPK+	N4	33	3
4757	OTU45	Sectioning	NPK+	N4	33	3
4820	OTU0	Sectioning	NPK+	N5	33	3
4821	OTU0	Sectioning	NPK+	N5	33	3
4822	OTU12	Sectioning	NPK+	N5	33	3
4823	OTU10	Sectioning	NPK+	N5	33	3
4824	OTU0	Sectioning	NPK+	N5	33	3
4825	OTU31	Sectioning	NPK+	N5	33	3
4826	OTU10	Sectioning	NPK+	N5	33	3
4827	OTU0	Sectioning	NPK+	N5	33	3
4828	OTU0	Sectioning	NPK+	N5	33	3
4829	OTU0	Sectioning	NPK+	N5	33	3
4830	OTU0	Sectioning	NPK+	N5	33	3
4831	OTU10	Sectioning	NPK+	N5	33	3
4832	OTU0	Sectioning	NPK+	N5	33	3
4833	OTU0	Sectioning	NPK+	N5	33	3
4834	OTU10	Sectioning	NPK+	N5	33	3
4835	OTU0	Sectioning	NPK+	N5	33	3
4836	OTU10	Sectioning	NPK+	N5	33	3
4837	OTU0	Sectioning	NPK+	N5	33	3
4838	OTU0	Sectioning	NPK+	N5	33	3
4839	OTU8	Sectioning	NPK+	N5	33	3
4900	OTU0	Sectioning	NPK+	N6	33	3
4901	OTU0	Sectioning	NPK+	N6	33	3
4902	OTU8	Sectioning	NPK+	N6	33	3
4903	OTU10	Sectioning	NPK+	N6	33	3
4904	OTU8	Sectioning	NPK+	N6	33	3
4905	OTU12	Sectioning	NPK+	N6	33	3
4906	OTU44	Sectioning	NPK+	N6	33	3
4908	OTU10	Sectioning	NPK+	N6	33	3
4909	OTU46	Sectioning	NPK+	N6	33	3
4910	OTU7	Sectioning	NPK+	N6	33	3
4911	OTU8	Sectioning	NPK+	N6	33	3
4912	OTU47	Sectioning	NPK+	N6	33	3
4913	OTU48	Sectioning	NPK+	N6	33	3
4914	OTU7	Sectioning	NPK+	N6	33	3
4916	OTU10	Sectioning	NPK+	N6	33	3
4917	OTU7	Sectioning	NPK+	N6	33	3
4918	OTU49	Sectioning	NPK+	N6	33	3
CCESR10002	OTU75	Maceration	NPK+	N1	3	1
CCESR10004	OTU76	Maceration	NPK+	N1	3	1
CCESR10005	OTU77	Maceration	NPK+	N1	3	1
CCESR10007	OTU12	Maceration	NPK+	N1	3	1
CCESR10008	OTU12	Maceration	NPK+	N1	3	1
CCESR10010	OTU77	Maceration	NPK+	N1	3	1
CCESR10012	OTU77	Maceration	NPK+	N1	3	1
CCESR10027	OTU78	Maceration	NPK+	N1	3	1
CCESR10030	OTU75	Maceration	NPK+	N1	3	1
CCESR10031	OTU78	Maceration	NPK+	N1	3	1
CCESR10035	OTU77	Maceration	NPK+	N1	3	1
CCESR10036	OTU77	Maceration	NPK+	N1	3	1
CCESR10038	OTU75	Maceration	NPK+	N1	3	1
CCESR10055	OTU79	Maceration	NPK+	N2	3	1
CCESR10060	OTU79	Maceration	NPK+	N2	3	1
CCESR10065	OTU78	Maceration	NPK+	N2	3	1
CCESR10066	OTU78	Maceration	NPK+	N2	3	1
CCESR10067	OTU78	Maceration	NPK+	N2	3	1
CCESR10068	OTU78	Maceration	NPK+	N2	3	1
CCESR10069	OTU78	Maceration	NPK+	N2	3	1
CCESR10070	OTU78	Maceration	NPK+	N2	3	1
CCESR10071	OTU78	Maceration	NPK+	N2	3	1
CCESR10072	OTU78	Maceration	NPK+	N2	3	1
CCESR10073	OTU78	Maceration	NPK+	N2	3	1
CCESR10074	OTU78	Maceration	NPK+	N2	3	1
CCESR10075	OTU79	Maceration	NPK+	N2	3	1
CCESR10076	OTU77	Maceration	NPK+	N2	3	1
CCESR10077	OTU79	Maceration	NPK+	N2	3	1
CCESR10078	OTU79	Maceration	NPK+	N2	3	1
CCESR10081	OTU79	Maceration	NPK+	N2	3	1
CCESR10082	OTU79	Maceration	NPK+	N2	3	1
CCESR10085	OTU79	Maceration	NPK+	N2	3	1
CCESR10087	OTU79	Maceration	NPK+	N2	3	1
CCESR10089	OTU78	Maceration	NPK+	N2	3	1
CCESR10091	OTU79	Maceration	NPK+	N2	3	1
CCESR10093	OTU78	Maceration	NPK+	N2	3	1
CCESR10094	OTU2	Maceration	NPK+	N2	3	1
CCESR10095	OTU78	Maceration	NPK+	N2	3	1
CCESR10100	OTU80	Maceration	NPK+	N2	3	1
CCESR10101	OTU80	Maceration	NPK+	N2	3	1
CCESR10102	OTU80	Maceration	NPK+	N2	3	1
CCESR10104	OTU80	Maceration	NPK+	N2	3	1
CCESR10108	OTU81	Maceration	NPK+	N2	3	1
CCESR10116	OTU79	Maceration	NPK+	N2	3	1
CCESR10118	OTU79	Maceration	NPK+	N2	3	1
CCESR10119	OTU79	Maceration	NPK+	N2	3	1
CCESR10120	OTU78	Maceration	NPK+	N2	3	1
CCESR10122	OTU79	Maceration	NPK+	N2	3	1
CCESR10123	OTU79	Maceration	NPK+	N2	3	1
CCESR10125	OTU78	Maceration	NPK+	N2	3	1
CCESR10126	OTU78	Maceration	NPK+	N2	3	1
CCESR10146	OTU79	Maceration	NPK+	N2	3	1
CCESR10148	OTU78	Maceration	NPK+	N2	3	1
CCESR10149	OTU78	Maceration	NPK+	N2	3	1
CCESR10150	OTU78	Maceration	NPK+	N2	3	1
CCESR10152	OTU22	Maceration	NPK+	N3	3	1
CCESR10162	OTU77	Maceration	NPK+	N3	3	1
CCESR10164	OTU79	Maceration	NPK+	N3	3	1
CCESR10165	OTU2	Maceration	NPK+	N3	3	1
CCESR10166	OTU2	Maceration	NPK+	N3	3	1
CCESR10167	OTU82	Maceration	NPK+	N3	3	1
CCESR10169	OTU83	Maceration	NPK+	N3	3	1
CCESR10177	OTU12	Maceration	NPK+	N3	3	1
CCESR10178	OTU12	Maceration	NPK+	N3	3	1
CCESR10179	OTU12	Maceration	NPK+	N3	3	1
CCESR10180	OTU77	Maceration	NPK+	N3	3	1
CCESR10181	OTU29	Maceration	NPK+	N3	3	1
CCESR10197	OTU7	Maceration	NPK+	N3	3	1
CCESR10198	OTU84	Maceration	NPK+	N3	3	1
CCESR10207	OTU83	Maceration	NPK+	N4	33	3
CCESR10208	OTU85	Maceration	NPK+	N4	33	3
CCESR10209	OTU77	Maceration	NPK+	N4	33	3
CCESR10212	OTU31	Maceration	NPK+	N4	33	3
CCESR10215	OTU86	Maceration	NPK+	N4	33	3
CCESR10216	OTU29	Maceration	NPK+	N4	33	3
CCESR10217	OTU77	Maceration	NPK+	N4	33	3
CCESR10218	OTU77	Maceration	NPK+	N4	33	3
CCESR10219	OTU77	Maceration	NPK+	N4	33	3
CCESR10220	OTU77	Maceration	NPK+	N4	33	3
CCESR10223	OTU0	Maceration	NPK+	N4	33	3
CCESR10225	OTU24	Maceration	NPK+	N4	33	3
CCESR10227	OTU29	Maceration	NPK+	N4	33	3
CCESR10229	OTU87	Maceration	NPK+	N4	33	3
CCESR10230	OTU88	Maceration	NPK+	N4	33	3
CCESR10231	OTU83	Maceration	NPK+	N4	33	3
CCESR10232	OTU83	Maceration	NPK+	N4	33	3
CCESR10234	OTU89	Maceration	NPK+	N4	33	3
CCESR10240	OTU70	Maceration	NPK+	N4	33	3
CCESR10246	OTU0	Maceration	NPK+	N5	33	3
CCESR10247	OTU0	Maceration	NPK+	N5	33	3
CCESR10250	OTU0	Maceration	NPK+	N5	33	3
CCESR10251	OTU0	Maceration	NPK+	N5	33	3
CCESR10260	OTU90	Maceration	NPK+	N5	33	3
CCESR10262	OTU90	Maceration	NPK+	N5	33	3
CCESR10263	OTU90	Maceration	NPK+	N5	33	3
CCESR10264	OTU90	Maceration	NPK+	N5	33	3
CCESR10265	OTU80	Maceration	NPK+	N5	33	3
CCESR10268	OTU45	Maceration	NPK+	N5	33	3
CCESR10269	OTU91	Maceration	NPK+	N5	33	3
CCESR10273	OTU92	Maceration	NPK+	N5	33	3
CCESR10293	OTU93	Maceration	NPK+	N5	33	3
CCESR10294	OTU93	Maceration	NPK+	N5	33	3
CCESR10302	OTU83	Maceration	NPK+	N5	33	3
CCESR10309	OTU83	Maceration	NPK+	N5	33	3
CCESR10311	OTU94	Maceration	NPK+	N6	33	3
CCESR10316	OTU83	Maceration	NPK+	N6	33	3
CCESR10325	OTU83	Maceration	NPK+	N6	33	3
CCESR10327	OTU83	Maceration	NPK+	N6	33	3
CCESR10330	OTU76	Maceration	NPK+	N6	33	3
CCESR10331	OTU83	Maceration	NPK+	N6	33	3
CCESR10334	OTU84	Maceration	NPK+	N6	33	3
CCESR10336	OTU83	Maceration	NPK+	N6	33	3
CCESR10346	OTU83	Maceration	NPK+	N6	33	3
CCESR10355	OTU84	Maceration	NPK+	N6	33	3
CCESR10367	OTU95	Maceration	NPK+	N6	33	3
CCESR60005	OTU78	Maceration	Control	C1	11	1
CCESR60009	OTU96	Maceration	Control	C1	11	1
CCESR60010	OTU96	Maceration	Control	C1	11	1
CCESR60016	OTU84	Maceration	Control	C1	11	1
CCESR60021	OTU77	Maceration	Control	C1	11	1
CCESR60022	OTU84	Maceration	Control	C1	11	1
CCESR60042	OTU96	Maceration	Control	C1	11	1
CCESR60050	OTU97	Maceration	Control	C1	11	1
CCESR60051	OTU96	Maceration	Control	C1	11	1
CCESR60052	OTU96	Maceration	Control	C1	11	1
CCESR60057	OTU77	Maceration	Control	C1	11	1
CCESR60059	OTU96	Maceration	Control	C1	11	1
CCESR60061	OTU96	Maceration	Control	C1	11	1
CCESR60062	OTU96	Maceration	Control	C1	11	1
CCESR60063	OTU96	Maceration	Control	C1	11	1
CCESR60070	OTU84	Maceration	Control	C1	11	1
CCESR60071	OTU84	Maceration	Control	C1	11	1
CCESR60077	OTU84	Maceration	Control	C1	11	1
CCESR60078	OTU84	Maceration	Control	C1	11	1
CCESR60088	OTU98	Maceration	Control	C1	11	1
CCESR60089	OTU96	Maceration	Control	C1	11	1
CCESR60090	OTU84	Maceration	Control	C1	11	1
CCESR60092	OTU96	Maceration	Control	C1	11	1
CCESR60093	OTU96	Maceration	Control	C1	11	1
CCESR60094	OTU96	Maceration	Control	C1	11	1
CCESR60095	OTU99	Maceration	Control	C1	11	1
CCESR60096	OTU96	Maceration	Control	C1	11	1
CCESR60097	OTU84	Maceration	Control	C1	11	1
CCESR60098	OTU96	Maceration	Control	C1	11	1
CCESR60099	OTU96	Maceration	Control	C1	11	1
CCESR60100	OTU96	Maceration	Control	C1	11	1
CCESR60102	OTU96	Maceration	Control	C1	11	1
CCESR60103	OTU96	Maceration	Control	C1	11	1
CCESR60111	OTU84	Maceration	Control	C2	11	1
CCESR60118	OTU84	Maceration	Control	C2	11	1
CCESR60120	OTU90	Maceration	Control	C2	11	1
CCESR60121	OTU90	Maceration	Control	C2	11	1
CCESR60122	OTU90	Maceration	Control	C2	11	1
CCESR60124	OTU77	Maceration	Control	C2	11	1
CCESR60125	OTU90	Maceration	Control	C2	11	1
CCESR60132	OTU84	Maceration	Control	C2	11	1
CCESR60133	OTU97	Maceration	Control	C2	11	1
CCESR60139	OTU77	Maceration	Control	C2	11	1
CCESR60147	OTU96	Maceration	Control	C2	11	1
CCESR60148	OTU84	Maceration	Control	C2	11	1
CCESR60150	OTU96	Maceration	Control	C2	11	1
CCESR60173	OTU84	Maceration	Control	C2	11	1
CCESR60178	OTU84	Maceration	Control	C2	11	1
CCESR60179	OTU84	Maceration	Control	C2	11	1
CCESR60182	OTU78	Maceration	Control	C3	11	1
CCESR60185	OTU97	Maceration	Control	C3	11	1
CCESR60186	OTU79	Maceration	Control	C3	11	1
CCESR60199	OTU100	Maceration	Control	C3	11	1
CCESR60200	OTU100	Maceration	Control	C3	11	1
CCESR60204	OTU97	Maceration	Control	C3	11	1
CCESR60207	OTU97	Maceration	Control	C3	11	1
CCESR60208	OTU97	Maceration	Control	C3	11	1
CCESR60210	OTU97	Maceration	Control	C3	11	1
CCESR60211	OTU97	Maceration	Control	C3	11	1
CCESR60220	OTU78	Maceration	Control	C3	11	1
CCESR60223	OTU78	Maceration	Control	C3	11	1
CCESR60224	OTU97	Maceration	Control	C3	11	1
CCESR60225	OTU97	Maceration	Control	C3	11	1
CCESR60226	OTU97	Maceration	Control	C3	11	1
CCESR60228	OTU97	Maceration	Control	C3	11	1
CCESR60231	OTU97	Maceration	Control	C3	11	1
CCESR60232	OTU84	Maceration	Control	C3	11	1
CCESR60237	OTU97	Maceration	Control	C3	11	1
CCESR60239	OTU97	Maceration	Control	C3	11	1
CCESR60242	OTU77	Maceration	Control	C3	11	1
CCESR60252	OTU97	Maceration	Control	C4	26	3
CCESR60262	OTU84	Maceration	Control	C4	26	3
CCESR60263	OTU78	Maceration	Control	C4	26	3
CCESR60264	OTU90	Maceration	Control	C4	26	3
CCESR60265	OTU97	Maceration	Control	C4	26	3
CCESR60266	OTU78	Maceration	Control	C4	26	3
CCESR60268	OTU97	Maceration	Control	C4	26	3
CCESR60271	OTU78	Maceration	Control	C4	26	3
CCESR60272	OTU83	Maceration	Control	C4	26	3
CCESR60274	OTU97	Maceration	Control	C4	26	3
CCESR60276	OTU97	Maceration	Control	C4	26	3
CCESR60279	OTU97	Maceration	Control	C4	26	3
CCESR60288	OTU78	Maceration	Control	C4	26	3
CCESR60294	OTU78	Maceration	Control	C4	26	3
CCESR60295	OTU78	Maceration	Control	C4	26	3
CCESR60296	OTU97	Maceration	Control	C4	26	3
CCESR60298	OTU97	Maceration	Control	C4	26	3
CCESR60301	OTU97	Maceration	Control	C4	26	3
CCESR60304	OTU97	Maceration	Control	C4	26	3
CCESR60312	OTU97	Maceration	Control	C4	26	3
CCESR60313	OTU78	Maceration	Control	C4	26	3
CCESR60326	OTU78	Maceration	Control	C4	26	3
CCESR60332	OTU78	Maceration	Control	C4	26	3
CCESR60336	OTU78	Maceration	Control	C4	26	3
CCESR60337	OTU78	Maceration	Control	C4	26	3
CCESR60338	OTU78	Maceration	Control	C4	26	3
CCESR60344	OTU97	Maceration	Control	C4	26	3
CCESR60345	OTU65	Maceration	Control	C5	26	3
CCESR60346	OTU65	Maceration	Control	C5	26	3
CCESR60347	OTU101	Maceration	Control	C5	26	3
CCESR60348	OTU65	Maceration	Control	C5	26	3
CCESR60349	OTU101	Maceration	Control	C5	26	3
CCESR60350	OTU102	Maceration	Control	C5	26	3
CCESR60352	OTU102	Maceration	Control	C5	26	3
CCESR60353	OTU102	Maceration	Control	C5	26	3
CCESR60354	OTU65	Maceration	Control	C5	26	3
CCESR60355	OTU65	Maceration	Control	C5	26	3
CCESR60356	OTU102	Maceration	Control	C5	26	3
CCESR60357	OTU102	Maceration	Control	C5	26	3
CCESR60358	OTU102	Maceration	Control	C5	26	3
CCESR60359	OTU102	Maceration	Control	C5	26	3
CCESR60360	OTU101	Maceration	Control	C5	26	3
CCESR60361	OTU101	Maceration	Control	C5	26	3
CCESR60362	OTU65	Maceration	Control	C5	26	3
CCESR60364	OTU101	Maceration	Control	C5	26	3
CCESR60365	OTU102	Maceration	Control	C5	26	3
CCESR60366	OTU101	Maceration	Control	C5	26	3
CCESR60367	OTU103	Maceration	Control	C5	26	3
CCESR60368	OTU102	Maceration	Control	C5	26	3
CCESR60371	OTU102	Maceration	Control	C5	26	3
CCESR60372	OTU101	Maceration	Control	C5	26	3
CCESR60373	OTU101	Maceration	Control	C5	26	3
CCESR60376	OTU102	Maceration	Control	C5	26	3
CCESR60378	OTU102	Maceration	Control	C5	26	3
CCESR60379	OTU102	Maceration	Control	C5	26	3
CCESR60380	OTU101	Maceration	Control	C5	26	3
CCESR60381	OTU101	Maceration	Control	C5	26	3
CCESR60382	OTU101	Maceration	Control	C5	26	3
CCESR60384	OTU102	Maceration	Control	C5	26	3
CCESR60385	OTU102	Maceration	Control	C5	26	3
CCESR60386	OTU102	Maceration	Control	C5	26	3
CCESR60387	OTU102	Maceration	Control	C5	26	3
CCESR60388	OTU102	Maceration	Control	C5	26	3
CCESR60389	OTU102	Maceration	Control	C5	26	3
CCESR60390	OTU102	Maceration	Control	C5	26	3
CCESR60391	OTU65	Maceration	Control	C5	26	3
CCESR60395	OTU101	Maceration	Control	C5	26	3
CCESR60406	OTU102	Maceration	Control	C6	26	3
CCESR60407	OTU102	Maceration	Control	C6	26	3
CCESR60411	OTU96	Maceration	Control	C6	26	3
CCESR60412	OTU102	Maceration	Control	C6	26	3
CCESR60414	OTU96	Maceration	Control	C6	26	3
CCESR60415	OTU96	Maceration	Control	C6	26	3
CCESR60416	OTU78	Maceration	Control	C6	26	3
CCESR60417	OTU85	Maceration	Control	C6	26	3
CCESR60420	OTU85	Maceration	Control	C6	26	3
CCESR60422	OTU80	Maceration	Control	C6	26	3
CCESR60423	OTU85	Maceration	Control	C6	26	3
CCESR60424	OTU85	Maceration	Control	C6	26	3
CCESR60425	OTU85	Maceration	Control	C6	26	3
CCESR60427	OTU80	Maceration	Control	C6	26	3
CCESR60428	OTU80	Maceration	Control	C6	26	3
CCESR60434	OTU102	Maceration	Control	C6	26	3
CCESR60435	OTU102	Maceration	Control	C6	26	3
CCESR60438	OTU104	Maceration	Control	C6	26	3
CCESR60439	OTU96	Maceration	Control	C6	26	3
CCESR60440	OTU96	Maceration	Control	C6	26	3
CCESR60441	OTU96	Maceration	Control	C6	26	3
CCESR60443	OTU78	Maceration	Control	C6	26	3
CCESR60451	OTU78	Maceration	Control	C6	26	3
CCESR60458	OTU80	Maceration	Control	C6	26	3
CCESR60459	OTU80	Maceration	Control	C6	26	3
CCESR60463	OTU102	Maceration	Control	C6	26	3
CCESR60469	OTU96	Maceration	Control	C6	26	3
CCESR60470	OTU96	Maceration	Control	C6	26	3
CCESR60480	OTU78	Maceration	Control	C6	26	3
CCESR60487	OTU102	Maceration	Control	C6	26	3
CCESR60488	OTU96	Maceration	Control	C6	26	3
CCESR60491	OTU96	Maceration	Control	C6	26	3
CCESR60492	OTU102	Maceration	Control	C6	26	3
CCESR60493	OTU96	Maceration	Control	C6	26	3
CCESR60494	OTU101	Maceration	Control	C6	26	3
CCESR60495	OTU102	Maceration	Control	C6	26	3
