# Supplementary material for: Cryptic functional diversity within a grass mycobiome
Source: PLoS One. 2023 Jul 20;18(7):e0287990. doi: 10.1371/journal.pone.0287990 (PMC10358963; doi:10.1371/journal.pone.0287990)
Supplement: S2 Data — (CSV) [file pone.0287990.s009.csv]

Isolate_ID	OTU#	Isolation	Treatment	Leaf	Assemblage	Mean_growth	Mean_growth_95resources	Mean_growth_used_resource	Niche_width	Maltotriose	D-Raffinose	D-Melezitose	Lactamide	Lactulose	Salicin	D-Mannitol	D-Mannose	D-Melibiose	Stachyose	L-Rhamnose	Turanose	beta-Methyl-D-Galactoside	beta-Methyl-D-Glucoside	D-Fructose	D-Psicose	D-Xylose	Thymidine	alpha-D-Lactose	Maltose	Palatinose	D-Sorbitol	alpha-D-Glucose	Gentiobiose	L-Alanine	D-Cellobiose	D-Tagatose	D-Trehalose	D-Galacturonic Acid	Arbutin	alpha-Methyl-D-Galactoside	alpha-Methyl-D-Mannoside	gamma-Hydroxybutiric Acid	Xylitol	L-Arabinose	Man0n	D-Alanine	D-Galactose	L-Fucose	Thymidine-5'-Monophosphate
4020	OTU0	Sectioning	NPK+	N1	Fast	0.371580645	0.2912	0.300695652	92	0.93	0.587	0.856	0.178	0.554	0.493	0.226	0.661	0.592	0.339	0.201	0.901	0.396	0.698	0.711	0.254	0.967	0.107	0.626	0.801	0.746	0.31	0.827	0.864	0.176	0.78	0.1	0.426	0.202	1.083	0.325	0.061	0.135	0.17	0.368	0.082	0.247	0.655	0.07	0.044
4022	OTU0	Sectioning	NPK+	N1	Slow	0.017209677	0.017336842	0.1029375	16	0	0	0.015	0.187	0	0	0	0	0	0	0	0	0	0	0	0	0	0	0	0	0	0	0	0.191	0.011	0	0	0	0	0	0	0	0	0	0	0	0.132	0	0	0
4023	OTU2	Sectioning	NPK+	N1	Fast	0.510193548	0.392273684	0.414066667	90	1.404	0.786	1.099	0.038	0.406	0.534	0.319	1.211	1.412	0.823	0.237	1.948	0.242	1.327	0.943	0.2	1.103	0.114	0.379	0.878	0.853	0.866	1.258	1.334	0.435	1.542	0.118	1.034	0.259	0.671	0.33	0.103	0.109	0.135	0.43	0.017	0.296	0.284	0.095	0.095
4028	OTU0	Sectioning	NPK+	N1	Fast	0.156629032	0.107905263	0.186381818	55	0.501	0.385	0.398	0.03	0.376	0.026	0.019	0.48	0.065	0.486	0	0.683	0.084	0.332	0.299	0.097	0.429	0.007	0.171	0.398	0.27	0.109	0.654	0.363	0.008	0.339	0	0.18	0.143	0.038	0	0	0.035	0.112	0.206	0	0.035	0.494	0	0
4033	OTU8	Sectioning	NPK+	N1	Slow	0.025580645	0.028168421	0.068615385	39	0.026	0.014	0	0	0	0.009	0	0	0	0.029	0.142	0	0.014	0	0	0	0.006	0	0.006	0	0	0.011	0.019	0.012	0.302	0.136	0	0	0	0.048	0.006	0	0.009	0	0.039	0	0	0.01	0	0
4035	OTU9	Sectioning	NPK+	N1	Fast	0.286806452	0.227926316	0.254741176	85	0.628	0.395	0.587	0.046	0.268	0.458	0.111	0.295	0.424	0.685	0.094	0.884	0.39	0.37	0.536	0.09	0.484	0.047	0.158	0.607	0.532	0.131	1.125	0.762	0.109	0.909	0.032	0.251	0.28	0.278	0.177	0.047	0.43	0.37	0.286	0.024	0.073	0.726	0.021	0.103
4036	OTU0	Sectioning	NPK+	N1	Fast	0.209887097	0.156336842	0.260561404	57	0.696	0.336	0.429	0.02	0.27	0.304	0.101	0.541	0.439	0.416	0.064	0.68	0.226	0.3	0.218	0.051	0.408	0	0.321	0.651	0.894	0.12	0.786	0.694	0	0.629	0	0.141	0.078	0.087	0.062	0	0	0.075	0.245	0	0.025	0.329	0.047	0
4037	OTU0	Sectioning	NPK+	N1	Fast	0.348467742	0.264652632	0.306609756	82	1.101	0.605	1.116	0.05	0.324	0.671	0.117	1.208	0.076	0.291	0.105	1.085	0.115	0.762	0.73	0.119	0.488	0.053	0.039	0.847	0.735	0.224	0.757	0.871	0.07	0.993	0	0.709	0.452	0.481	0.072	0	0.061	0.202	0.277	0.554	0.017	0.648	0.322	0.101
4038	OTU0	Sectioning	NPK+	N1	Fast	0.261806452	0.198073684	0.218802326	86	0.463	0.378	0.623	0.069	0.232	0.593	0.147	0.608	0.244	0.313	0.219	0.82	0.15	0.473	0.265	0.208	0.532	0.079	0.526	0.784	0.527	0.235	0.716	0.515	0.1	0.639	0.083	0.339	0.167	0.162	0.156	0.105	0.132	0.12	0.364	0.15	0.098	0.583	0.095	0.096
4039	OTU0	Sectioning	NPK+	N1	Fast	0.154145161	0.110178947	0.161030769	65	0.502	0.127	0.481	0.034	0.097	0.279	0.024	0.401	0.148	0.31	0.025	0.47	0	0.396	0.354	0	0.294	0.009	0.182	0.804	0.42	0.179	0.331	0.325	0.013	0.274	0.052	0.172	0	0.11	0	0.033	0.024	0.029	0.097	0.063	0.016	0.145	0	0.029
4102	OTU11	Sectioning	NPK+	N2	Slow	0.057096774	0.044621053	0.073086207	58	0.108	0.071	0.027	0.032	0.034	0.185	0.164	0.018	0.052	0.177	0.059	0.056	0.14	0.039	0.016	0.034	0.053	0.046	0.027	0	0.135	0.069	0.045	0.069	0.013	0.237	0.028	0.061	0.007	0.057	0	0	0.05	0	0.045	0	0.057	0.047	0	0.03
4104	OTU12	Sectioning	NPK+	N2	Slow	0.019274194	0.013873684	0.048814815	27	0	0	0	0	0.027	0	0.041	0.018	0.059	0	0	0	0	0.065	0	0.06	0.075	0.032	0.027	0	0	0	0.008	0	0.012	0.108	0.046	0	0	0	0	0	0	0.022	0	0	0	0	0	0.01
4105	OTU8	Sectioning	NPK+	N2	Slow	0.05333871	0.039852632	0.05915625	64	0	0.059	0.036	0.023	0.022	0.071	0.043	0.075	0.131	0.018	0	0.026	0.03	0.044	0.015	0.377	0.059	0.018	0.03	0.055	0.052	0.024	0.303	0.411	0.035	0.005	0.036	0.031	0.018	0	0	0.02	0.039	0	0.01	0	0.043	0.038	0.026	0.05
4107	OTU0	Sectioning	NPK+	N2	Fast	0.280919355	0.220505263	0.279306667	75	0.552	0.416	0.329	0.152	0.372	0.269	0.219	0.525	0.772	0.862	0.15	0.824	0.493	0.624	0.663	0.052	0.462	0.037	0.254	0.481	0.404	0.168	0.774	0.677	0.338	0.595	0.066	0.45	0.136	0.235	0.02	0.026	0.144	0	0.594	0	0.082	0.408	0.034	0.041
4111	OTU10	Sectioning	NPK+	N2	Slow	0.012290323	0.009873684	0.02345	40	0	0.081	0	0.021	0	0	0	0.048	0	0	0.016	0	0.005	0.017	0.008	0.041	0	0.045	0	0	0.021	0.011	0	0	0	0	0.025	0	0.015	0.018	0	0	0.016	0.009	0.024	0.032	0.026	0	0	0.018
4112	OTU13	Sectioning	NPK+	N2	Fast	0.367032258	0.285052632	0.314883721	86	0.492	0.639	0.85	0.009	0.281	0.293	0.295	0.97	0.783	0.769	0.177	1.025	0.114	0.554	0.501	0.142	2.098	0.109	0.219	0.615	0.602	0.402	1.794	0.747	0.361	0.728	0.043	0.535	0.255	0.902	0.157	0.067	0.036	0.159	0.347	0.03	0	0.402	0.042	0.073
4113	OTU10	Sectioning	NPK+	N2	Slow	0	0	0	0	0	0	0	0	0	0	0	0	0	0	0	0	0	0	0	0	0	0	0	0	0	0	0	0	0	0	0	0	0	0	0	0	0	0	0	0	0	0	0	0
4115	OTU14	Sectioning	NPK+	N2	Fast	0.232887097	0.188978947	0.227253165	79	0.472	0.34	1.396	0.076	0.108	0.295	0.063	0.574	0	0.292	0.088	1.199	0.058	0.087	1.023	0.119	0.404	0.073	0.227	0.151	0.758	0.207	0.879	0.203	0.079	0.097	0.084	0.409	0.067	0.252	0.147	0.149	0.101	0.074	0	0	0	0.082	0.061	0.011
4117	OTU0	Sectioning	NPK+	N2	Slow	0.0335	0.023821053	0.062861111	36	0.045	0.045	0	0	0.025	0	0.067	0.038	0.015	0	0.056	0	0.065	0.015	0	0.025	0	0.06	0.071	0.156	0.061	0.04	0	0	0	0.027	0.033	0.059	0.266	0	0.012	0	0	0.048	0	0	0	0	0.235	0.025
4119	OTU15	Sectioning	NPK+	N2	Slow	0.000725806	0.001789474	0.085	2	0	0	0	0	0	0	0	0.045	0	0	0	0	0	0	0	0	0	0	0	0	0	0	0	0	0	0	0	0	0	0	0	0	0	0	0	0	0	0	0	0
4180	OTU12	Sectioning	NPK+	N3	Slow	0.087322581	0.075810526	0.093532468	77	0.078	0.08	0.06	0.074	0.08	0.096	0.099	0.057	0.086	0.093	0.059	0.325	0.067	0.058	0.039	0.075	0.392	0.064	0.044	0.052	0.08	0.091	0.042	0.079	0.153	0.045	0	0.019	0.062	0.022	0.063	0.076	0.093	0.666	0	0.049	0.197	0	0.047	0.07
4183	OTU8	Sectioning	NPK+	N3	Slow	0.082209677	0.057747368	0.116723404	47	0	0.042	0	0.016	0.025	0.027	0.038	0.788	0.016	0.009	0.031	0	0.032	0.012	0.355	0.036	0.05	0.011	0	0.027	0	0.959	0.015	0.135	0.015	0.011	0.024	0	0	0	0.01	0.015	0.011	0.021	0.015	0.012	0.017	0	1.007	0
4184	OTU3	Sectioning	NPK+	N3	Slow	0.002080645	0.001757895	0.0835	2	0	0	0	0	0	0	0	0	0	0	0	0	0	0	0	0	0	0	0	0	0	0	0	0	0	0	0	0	0.129	0	0	0	0	0	0	0	0	0	0	0
4185	OTU16	Sectioning	NPK+	N3	Slow	0.026774194	0.021305263	0.042166667	48	0.034	0	0	0.025	0.023	0.059	0.04	0.037	0.019	0.042	0.053	0.035	0.021	0.025	0.015	0.064	0	0.015	0.021	0.057	0.059	0	0	0	0	0.046	0.034	0.03	0	0	0.069	0.061	0.032	0.058	0	0.033	0	0	0.052	0.024
4186	OTU8	Sectioning	NPK+	N3	Slow	0.047241935	0.034178947	0.063666667	51	0.045	0.056	0	0.09	0	0.053	0.063	0.125	0	0	0.088	0.063	0.051	0.025	0.055	0.09	0.057	0.061	0.07	0.076	0.095	0	0.022	0	0.015	0.023	0	0.064	0.052	0.059	0.034	0.04	0.035	0.083	0	0.085	0.051	0	0	0.027
4189	OTU2	Sectioning	NPK+	N3	Fast	0.379451613	0.282094737	0.3349875	80	0.54	0.644	0.91	0.132	0.537	0.463	0.183	1.024	0.796	0.767	0.219	1.569	0.365	0.29	1.122	0.119	0.972	0.065	0.82	0.505	0.855	0.49	0.928	1.296	0.247	1.173	0.087	0.67	0.137	0.683	0.239	0.022	0.034	0.022	0.595	0.007	0	0.303	0.039	0.038
4190	OTU17	Sectioning	NPK+	N3	Fast	0.313612903	0.232136842	0.334136364	66	0.353	0.572	0.683	0.092	0.552	0.273	0.254	0.846	0.59	0.663	0.149	0.925	0.553	0.87	0.619	0.083	0.454	0.017	0.82	0.583	0.732	0.648	0.647	0.934	0.208	0.74	0.033	0.647	0.279	0.564	0.236	0.008	0	0	0.495	0.034	0.01	0.243	0	0
4192	OTU12	Sectioning	NPK+	N3	Slow	0.017322581	0.013052632	0.031	40	0	0.045	0.006	0.019	0	0.009	0	0.009	0	0.013	0.057	0.005	0.041	0	0.01	0.015	0.006	0.005	0	0.035	0	0.023	0.056	0.023	0.124	0.007	0.011	0.017	0.132	0.01	0.005	0.021	0.008	0.021	0	0.021	0	0	0.015	0
4194	OTU0	Sectioning	NPK+	N3	Fast	0.184951613	0.129915789	0.195904762	63	0.555	0.428	0.52	0.025	0.13	0.416	0.136	0.28	0.129	0.145	0.032	0.524	0.057	0.487	0.157	0.122	0.296	0	0.226	0.464	0.977	0.141	1.005	0.159	0.143	0.568	0.012	0.164	0.47	0.166	0.017	0.023	0.037	0.207	0	0	0.055	0.22	0	0.006
4196	OTU20	Sectioning	NPK+	N3	Fast	0.175177419	0.146421053	0.190547945	73	0.363	0.111	0.253	0.127	0.079	0.669	0.185	0.318	0.087	0.355	0.031	0.168	0.553	0.208	1.202	0.013	0.102	0.036	0.073	0.13	0	0.562	0.238	0.441	0.022	0.71	0	0.125	0.372	0.134	0.113	0.089	0	0.011	0	0.396	0.052	0.318	0.046	0.18
4260	OTU21	Sectioning	Control	C1	Slow	0.080741935	0.060536842	0.110596154	52	0.24	0.271	0.195	0.054	0.033	0.222	0.33	0.018	0.023	0.283	0.268	0.302	0	0	0.024	0.11	0.264	0.033	0	0.121	0.194	0.066	0.139	0.129	0.075	0.049	0	0.212	0.046	0	0	0.046	0.377	0.008	0	0	0.054	0.144	0.049	0.027
4262	OTU7	Sectioning	Control	C1	Slow	0.039016129	0.0322	0.050983333	60	0.044	0.038	0.037	0.073	0.045	0.021	0.057	0.046	0	0.048	0.063	0.05	0.055	0.039	0.049	0.072	0.055	0.042	0	0.013	0.062	0.055	0	0	0.059	0.049	0.015	0.064	0	0	0.06	0.032	0.071	0.07	0	0.03	0.115	0.018	0.007	0.082
4264	OTU2	Sectioning	Control	C1	Fast	0.604790323	0.464557895	0.474548387	93	0.479	1.383	1.253	0.144	1.03	0.762	0.761	1.766	1.033	1.364	0.51	2.141	1.884	1.276	1.07	0.243	1.113	0.078	1.047	0.546	1.02	0.767	1.389	1.865	0.466	1.31	0.077	1	0.493	0.884	0.713	0.119	0.132	0.21	0.734	0.062	0.123	0.537	0.11	0.091
4265	OTU7	Sectioning	Control	C1	Slow	0.04083871	0.036852632	0.047310811	74	0.131	0.043	0.035	0.069	0.093	0.058	0.012	0.055	0.014	0.033	0.068	0.031	0.019	0.108	0.037	0.009	0.046	0.041	0.032	0.035	0.032	0.043	0.025	0.042	0.046	0.041	0.033	0.069	0	0.02	0.038	0.031	0.066	0.048	0.077	0.056	0.026	0.034	0.017	0.045
4266	OTU7	Sectioning	Control	C1	Slow	0.057854839	0.050126316	0.060278481	79	0.11	0.05	0.169	0.058	0.092	0.092	0.057	0.078	0.063	0.017	0.064	0.025	0.044	0.145	0.027	0.03	0.023	0.019	0.091	0.345	0.061	0.037	0.032	0.045	0.021	0.055	0.013	0.023	0.026	0.264	0.043	0.04	0.031	0.027	0.046	0.399	0.132	0.021	0.021	0.01
4267	OTU10	Sectioning	Control	C1	Slow	0.035403226	0.036031579	0.0978	35	0.035	0	0.087	0	0	0	0.015	0.027	0.01	0	0	0.009	0.129	0	0.008	0	0	0.048	0.091	0	0	0	0	0	0.037	0	0.048	0.02	0	0	0	0.025	0	0	0	0.527	0.057	0	0.101	0
4268	OTU10	Sectioning	Control	C1	Slow	0.03783871	0.035168421	0.055683333	60	0.048	0.03	0.061	0.047	0.065	0.055	0.006	0	0.09	0.011	0.009	0.059	0.18	0.011	0.02	0.094	0	0.11	0	0.02	0	0.035	0	0.036	0	0.04	0	0.018	0.045	0.055	0.012	0.226	0.015	0	0	0.209	0.037	0.084	0.032	0.055
4272	OTU22	Sectioning	Control	C1	Slow	0.045629032	0.038294737	0.054298507	67	0.222	0.044	0.092	0.076	0.087	0	0.116	0.216	0.016	0	0.044	0.02	0.043	0.043	0	0.048	0.041	0.061	0.027	0.056	0.017	0.045	0.017	0	0.043	0.208	0.064	0.082	0	0.011	0.025	0.028	0.018	0.017	0.014	0.038	0.048	0.02	0.006	0.027
4273	OTU10	Sectioning	Control	C1	Slow	0.031822581	0.034536842	0.048970149	67	0.024	0.034	0.016	0	0	0.03	0.054	0.036	0.027	0	0.044	0.015	0.035	0	0.03	0.052	0.025	0.023	0.036	0.034	0.034	0.042	0.031	0.029	0.046	0.049	0.031	0.034	0.025	0.043	0	0	0.031	0.035	0.054	0.044	0.171	0	0.04	0.04
4275	OTU10	Sectioning	Control	C1	Slow	0	0	0	0	0	0	0	0	0	0	0	0	0	0	0	0	0	0	0	0	0	0	0	0	0	0	0	0	0	0	0	0	0	0	0	0	0	0	0	0	0	0	0	0
4278	OTU23	Sectioning	Control	C1	Slow	0.036112903	0.025210526	0.063026316	38	0.024	0.009	0	0.049	0.036	0.197	0.007	0.118	0.009	0.015	0.023	0.088	0	0.032	0	0.024	0	0	0	0.015	0.011	0.014	0.522	0	0.079	0	0.027	0.006	0.035	0.219	0	0.013	0.016	0.018	0	0	0	0	0.034	0.057
4340	OTU24	Sectioning	Control	C2	Slow	0.048032258	0.033768421	0.061692308	52	0.069	0.031	0	0.074	0.017	0.077	0.019	0.345	0	0.077	0.016	0	0	0	0.877	0.022	0.071	0.048	0.019	0.01	0.026	0.017	0.014	0	0.061	0.006	0.059	0.299	0.019	0.035	0	0.018	0	0.062	0.024	0.036	0	0.013	0	0
4345	OTU25	Sectioning	Control	C2	Slow	0.081596774	0.065294737	0.081618421	76	0.087	0.105	0.092	0.091	0.406	0.087	0.136	0.082	0.072	0.068	0.088	0.04	0.087	0.092	0.057	0.081	0.112	0.05	0.021	0.067	0.101	0.092	0.064	0.073	0.107	0.065	0.118	0.097	0.059	0.066	0.07	0.065	0.11	0.043	0.048	0.023	0.076	0.079	0.061	0.125
4347	OTU26	Sectioning	Control	C2	Slow	0.089112903	0.079052632	0.090481928	83	0.065	0.083	0.08	0.106	0.087	0.078	0.068	0.092	0.066	0.066	0.086	0.053	0.085	0.153	0.067	0.351	0.063	0.101	0.1	0.082	0.1	0.074	0.035	0.084	0.095	0.083	0.087	0.081	0	0.09	0.057	0.091	0.065	0.104	0.046	0.055	0.126	0.094	0.322	0.082
4350	OTU10	Sectioning	Control	C2	Slow	0.06833871	0.057484211	0.073797297	74	0.074	0.073	0.069	0.015	0.103	0	0.102	0.067	0.074	0.122	0.081	0.042	0.08	0.067	0.091	0.103	0.093	0.074	0.075	0.089	0.086	0.028	0.081	0.117	0.069	0.075	0.072	0.077	0.077	0.071	0.069	0.084	0.083	0.09	0.067	0.037	0.086	0.083	0.096	0.09
4353	OTU7	Sectioning	Control	C2	Slow	0.022241935	0.020957895	0.06221875	32	0.047	0.016	0	0.037	0.006	0.021	0	0	0.093	0	0	0.054	0.009	0	0.01	0	0	0	0	0.013	0	0.235	0.02	0.014	0	0	0.069	0	0.006	0	0	0.025	0	0	0.02	0.413	0	0.009	0.031	0
4356	OTU12	Sectioning	Control	C2	Slow	0.075854839	0.062063158	0.095096774	62	0.053	0.02	0.057	0.053	0.015	0.052	0.112	0.665	0.048	0.035	0.024	0.352	0	0.456	0.027	0.066	0	0.057	0.052	0.066	0.035	0.006	0.065	0.05	0.139	0	0	0	0.05	0.047	0.039	0.023	0.129	0.568	0.019	0	0.076	0	0	0.084
4357	OTU10	Sectioning	Control	C2	Slow	0	0	0	0	0	0	0	0	0	0	0	0	0	0	0	0	0	0	0	0	0	0	0	0	0	0	0	0	0	0	0	0	0	0	0	0	0	0	0	0	0	0	0	0
4358	OTU10	Sectioning	Control	C2	Slow	0.011241935	0.007336842	0.046466667	15	0	0	0	0.297	0	0.039	0	0	0.006	0	0.014	0	0.057	0	0	0.014	0	0.017	0	0	0	0.012	0	0	0	0	0	0	0.118	0	0	0	0	0.014	0	0	0	0	0	0
4359	OTU27	Sectioning	Control	C2	Slow	0.012354839	0.008263158	0.112142857	7	0.445	0	0.022	0	0	0	0	0	0	0	0	0	0.007	0	0	0	0	0	0	0	0	0	0	0	0	0.112	0	0	0	0	0	0	0	0	0	0	0	0	0	0
4421	OTU15	Sectioning	Control	C3	Slow	0.001096774	0.000715789	0.068	1	0	0	0	0	0	0	0	0	0	0	0	0	0	0	0	0	0	0	0	0	0	0	0	0	0	0	0	0	0	0	0	0	0	0	0	0	0	0	0.068	0
4422	OTU2	Sectioning	Control	C3	Fast	0.522532258	0.402652632	0.472246914	81	0.476	1.101	1.481	0.112	0.708	0.573	0.44	1.244	0.907	1.827	0.274	1.712	0.549	1.502	1.126	0.25	1.027	0.054	1.176	0.788	0.914	0.691	1.403	1.46	0.291	1.444	0.085	1.034	0.313	0.58	0.416	0.026	0	0.226	0.638	0	0.044	0.35	0	0.043
4423	OTU25	Sectioning	Control	C3	Slow	0.043032258	0.031021053	0.05894	50	0.006	0.019	0.007	0.015	0.028	0.016	0.039	0.011	0	0.018	0.036	0.183	0	0.009	0.008	0.037	0.031	0.012	0	0.018	0.016	0	0	0	0.014	0	0.011	0.167	0.005	0.01	0	0.021	0.023	0.055	0	0	0.007	0.006	0.035	0.013
4425	OTU28	Sectioning	Control	C3	Slow	0.04683871	0.033010526	0.049	64	0	0.037	0.011	0.105	0.047	0.028	0.041	0.043	0	0.038	0.055	0.022	0.022	0	0.063	0.049	0.052	0.085	0.039	0.038	0.07	0.11	0.02	0.044	0.05	0.029	0.085	0.054	0	0.008	0.033	0.034	0.03	0.053	0.069	0.049	0.046	0	0.009	0.039
4426	OTU12	Sectioning	Control	C3	Slow	0.095629032	0.074294737	0.089341772	79	0.075	0.076	0.075	0.073	0.049	0.048	0.177	0.092	0.054	0.084	0.083	0.068	0.094	0.089	0.052	0.088	0.076	0.058	0.151	0.061	0.069	0.08	0.658	0.401	0.099	0.086	0.059	0.105	0.091	0.038	0.078	0.084	0.081	0.087	0.065	0.049	0.131	0.082	0.089	0.075
4427	OTU12	Sectioning	Control	C3	Slow	0	0	0	0	0	0	0	0	0	0	0	0	0	0	0	0	0	0	0	0	0	0	0	0	0	0	0	0	0	0	0	0	0	0	0	0	0	0	0	0	0	0	0	0
4434	OTU10	Sectioning	Control	C3	Slow	0	0	0	0	0	0	0	0	0	0	0	0	0	0	0	0	0	0	0	0	0	0	0	0	0	0	0	0	0	0	0	0	0	0	0	0	0	0	0	0	0	0	0	0
4435	OTU7	Sectioning	Control	C3	Slow	0.034580645	0.0314	0.053267857	56	0.017	0.052	0.017	0.023	0.03	0.03	0.047	0.056	0.021	0.008	0.044	0	0.025	0.049	0.022	0.137	0.083	0.075	0.026	0.007	0.091	0.054	0	0	0.048	0	0.026	0.01	0	0.05	0.05	0.121	0	0	0.049	0	0.049	0	0.017	0.058
4438	OTU10	Sectioning	Control	C3	Slow	0	0	0	0	0	0	0	0	0	0	0	0	0	0	0	0	0	0	0	0	0	0	0	0	0	0	0	0	0	0	0	0	0	0	0	0	0	0	0	0	0	0	0	0
4501	OTU7	Sectioning	Control	C5	Slow	0.074322581	0.053221053	0.082885246	61	0.455	0.13	0.055	0.04	0.071	0.052	0.06	0.075	0.076	0.126	0.053	0.028	0.108	0.005	0.036	0.129	0.065	0.05	0.006	0.051	0.053	0.248	0.023	0.034	0.02	0.345	0.047	0.069	0	0.052	0.065	0.066	0.038	0.081	0.044	0	0.083	0	0.061	0.037
4504	OTU9	Sectioning	Control	C5	Slow	0.035806452	0.026526316	0.045818182	55	0.008	0	0.017	0.048	0.005	0.025	0.029	0.015	0.027	0	0.054	0.017	0.195	0.03	0	0.048	0.102	0.057	0.034	0.044	0.059	0.028	0	0.01	0.035	0	0	0.023	0.014	0.084	0.013	0.021	0.054	0.035	0	0	0.032	0.022	0	0.029
4506	OTU10	Sectioning	Control	C5	Slow	0.018290323	0.017136842	0.049333333	33	0.018	0	0.047	0.055	0.063	0.028	0.043	0	0.048	0.071	0.045	0.107	0	0	0	0	0	0	0.01	0.029	0	0	0	0	0.02	0	0	0	0	0	0.03	0.068	0.025	0	0	0.238	0.05	0	0.026	0
4508	OTU10	Sectioning	Control	C5	Slow	0.010145161	0.007894737	0.083333333	9	0.045	0	0.047	0.104	0	0	0	0	0	0	0	0.007	0	0	0	0	0	0	0	0	0	0	0	0	0	0	0	0	0	0	0	0	0	0	0	0.248	0	0.005	0	0
4510	OTU29	Sectioning	Control	C5	Fast	0.133919355	0.113	0.147054795	73	0.422	0.288	0.277	0.023	0.047	0.027	0.039	0.269	0.372	0.258	0.069	0.151	0.035	0.189	0.31	0.04	0.277	0.078	0.063	0.248	0.204	0.179	0.507	0.423	0.047	0.132	0.076	0.196	0.103	0.224	0.031	0.06	0.071	0.062	0.149	0.066	0.074	0.247	0.055	0.066
4511	OTU7	Sectioning	Control	C5	Slow	0.010935484	0.007494737	0.089	8	0	0	0	0	0	0	0	0	0	0	0	0	0	0	0	0	0	0	0	0.155	0.093	0	0	0	0	0	0.048	0.071	0	0.008	0	0	0	0	0.224	0	0	0	0	0
4514	OTU31	Sectioning	Control	C5	Slow	0.017516129	0.013136842	0.021894737	57	0.02	0.008	0	0.024	0.019	0	0.02	0.016	0.018	0.017	0.015	0	0.022	0.026	0.018	0.041	0.043	0.028	0.021	0	0.021	0.018	0.014	0.019	0.037	0.029	0.019	0.04	0	0	0.017	0.017	0.014	0.021	0.028	0	0.054	0.016	0.021	0.01
4515	OTU2	Sectioning	Control	C5	Fast	0.448516129	0.344484211	0.404024691	81	0.61	0.86	1.011	0.079	0.734	0.434	0.556	0.981	0.755	0.654	0.364	2.045	0.714	1.185	0.934	0.251	0.774	0.05	0.881	0.625	0.855	0.915	1.176	1.062	0.288	1.061	0.049	0.516	0.211	0.908	0.486	0.04	0.114	0.168	0.699	0	0.079	0.352	0.111	0.047
4517	OTU32	Sectioning	Control	C5	Slow	0.017774194	0.013410526	0.0455	28	0	0.013	0	0.018	0	0	0	0	0	0.025	0.021	0.079	0	0.042	0	0	0.008	0.011	0.013	0	0.015	0	0	0	0	0	0.029	0	0	0.036	0	0	0	0	0	0.006	0.03	0	0	0
4519	OTU29	Sectioning	Control	C5	Slow	0.077419355	0.066621053	0.226035714	28	0.23	0	0.241	0.115	0.027	0	0	0.263	0.249	0	0	0	0	0.444	0.172	0	0.111	0	0.321	0.109	0.467	0	0.308	0.197	0	0	0.048	0.088	0	0	0	0	0	0	0.126	0.218	0	0.206	0	0
4581	OTU7	Sectioning	Control	C6	Slow	0.012580645	0.013115789	0.065578947	19	0.027	0	0.044	0	0	0	0	0	0.07	0	0	0	0.011	0	0	0	0	0	0	0	0	0	0	0	0	0	0	0	0.247	0	0	0	0	0	0.008	0.228	0	0	0	0
4582	OTU8	Sectioning	Control	C6	Slow	0.00566129	0.006989474	0.051076923	13	0	0	0.019	0	0	0.013	0	0.007	0	0.024	0	0	0	0	0	0	0	0	0	0	0	0	0.018	0	0	0	0	0	0	0	0	0	0	0	0	0.219	0	0	0.028	0
4583	OTU7	Sectioning	Control	C6	Slow	0.013951613	0.011873684	0.062666667	18	0.02	0.021	0.058	0	0.058	0.012	0	0	0.098	0.1	0	0	0	0	0	0	0	0	0	0	0	0	0.021	0	0	0	0	0	0.134	0	0	0	0	0	0	0.287	0	0	0	0.009
4584	OTU8	Sectioning	Control	C6	Slow	0.028822581	0.025315789	0.058658537	41	0.027	0	0.058	0.02	0.042	0.022	0.008	0	0.03	0.05	0.027	0.051	0.082	0	0.01	0.007	0	0	0.023	0	0	0	0	0.048	0.021	0	0	0	0.055	0	0.054	0.044	0.038	0	0	0.784	0	0	0.054	0.033
4588	OTU12	Sectioning	Control	C6	Slow	0.064919355	0.0474	0.068227273	66	0.097	0.057	0.037	0.056	0.042	0.071	0.047	0.075	0.056	0.053	0.25	0.048	0.055	0.058	0.069	0.049	0.038	0.029	0.034	0.063	0.053	0.071	0.701	0.134	0.063	0.039	0.023	0.04	0.06	0	0.041	0.044	0.047	0.039	0.024	0	0.055	0.035	0.044	0
4589	OTU22	Sectioning	Control	C6	Slow	0.023145161	0.017042105	0.062269231	26	0.039	0.005	0.055	0.025	0.027	0.015	0.024	0	0.052	0.021	0.017	0.065	0	0.012	0	0	0	0	0	0	0.012	0	0	0.047	0	0	0.025	0	0	0	0.063	0.053	0	0	0	0.216	0	0	0	0
4592	OTU35	Sectioning	Control	C6	Slow	0.027532258	0.019831579	0.050918919	37	0.024	0.085	0.074	0.029	0.065	0	0.059	0	0.058	0.06	0	0.063	0.021	0.049	0.065	0	0.052	0.05	0.061	0.01	0	0.013	0	0.052	0	0	0.055	0	0.022	0.019	0.17	0.044	0	0.032	0	0.356	0	0	0.022	0
4594	OTU8	Sectioning	Control	C6	Slow	0.0115	0.007505263	0.0445625	16	0	0.029	0	0	0	0	0	0.014	0	0	0.104	0	0	0	0	0.326	0.033	0.035	0	0	0.018	0	0	0	0	0	0.009	0	0	0	0	0	0	0.012	0	0.023	0	0	0.014	0
4596	OTU12	Sectioning	Control	C6	Slow	0.079677419	0.066389474	0.0788375	80	0.084	0.098	0.066	0.137	0.065	0.112	0.103	0.05	0.072	0.077	0.07	0.091	0.072	0.108	0	0.084	0.096	0.081	0.099	0.065	0.093	0.238	0.055	0.023	0.194	0.039	0.096	0.075	0.1	0.044	0.239	0.073	0.106	0.045	0.071	0.1	0.135	0.058	0.042	0.091
4599	OTU12	Sectioning	Control	C6	Slow	0.026032258	0.023463158	0.076862069	29	0.049	0	0.052	0.145	0.056	0.063	0	0.021	0.187	0.039	0	0.054	0	0.025	0.024	0	0	0	0.018	0	0	0	0.083	0	0	0	0	0	0.066	0.013	0.157	0	0	0	0.031	0.247	0	0.036	0	0
4663	OTU37	Sectioning	Control	C4	Slow	0.000854839	0.002852632	0.1355	2	0	0	0	0	0	0	0	0	0	0	0	0	0	0	0	0	0	0	0	0	0	0	0	0	0	0	0	0	0	0	0	0	0	0	0	0.053	0	0	0	0
4664	OTU9	Sectioning	Control	C4	Slow	0.074532258	0.062294737	0.073975	80	0.097	0.074	0.093	0.083	0.084	0.06	0.082	0.082	0.058	0.084	0.079	0.08	0.059	0.091	0.073	0.1	0.101	0.09	0.098	0.075	0.098	0.092	0.049	0.084	0.107	0.039	0.084	0.073	0.039	0.023	0.058	0.09	0.042	0.08	0.1	0	0.098	0.072	0.056	0.085
4665	OTU7	Sectioning	Control	C4	Slow	0.019435484	0.015515789	0.03685	40	0.042	0.016	0.037	0.063	0.083	0.043	0.077	0.051	0.054	0	0.03	0.029	0.02	0.01	0	0.066	0.018	0.008	0	0	0	0	0	0.027	0.057	0.019	0.015	0.019	0	0	0.027	0.032	0.023	0.02	0	0	0.04	0	0.035	0
4666	OTU36	Sectioning	Control	C4	Slow	0.084290323	0.073042105	0.087835443	79	0.064	0.061	0.054	0.291	0.088	0.095	0.103	0.276	0.086	0.054	0.075	0.158	0.027	0.126	0.057	0.108	0.076	0.091	0.076	0.066	0.089	0.089	0.065	0.071	0	0.06	0.115	0.118	0.059	0.021	0.064	0.129	0.08	0.069	0.091	0	0.098	0.032	0.084	0.07
4669	OTU10	Sectioning	Control	C4	Slow	0.065870968	0.056473684	0.065426829	82	0.145	0.087	0.085	0.057	0.057	0.111	0.034	0.027	0.071	0.15	0.081	0.161	0.042	0.079	0.011	0.021	0.078	0.034	0.157	0.019	0.013	0.03	0.011	0.021	0.084	0.166	0.01	0.132	0.115	0.039	0.028	0.048	0.063	0.217	0.018	0.496	0.02	0.118	0.164	0.12
4671	OTU9	Sectioning	Control	C4	Slow	0	0	0	0	0	0	0	0	0	0	0	0	0	0	0	0	0	0	0	0	0	0	0	0	0	0	0	0	0	0	0	0	0	0	0	0	0	0	0	0	0	0	0	0
4672	OTU0	Sectioning	Control	C4	Fast	0.184451613	0.129968421	0.242098039	51	0.806	0.162	0.453	0	0.142	0.239	0.037	0.5	0.09	0.342	0.013	0.697	0.212	0.205	0.524	0.071	0.303	0	0.089	0.559	0.491	0.063	1.242	0.798	0.016	0.552	0.027	0.106	0.024	0.241	0.01	0.026	0.026	0.058	0.11	0	0.019	0.436	0.019	0
4675	OTU39	Sectioning	Control	C4	Fast	0.443532258	0.338663158	0.365602273	88	0.343	0.88	1.108	0.142	0.672	0.506	0.267	1.017	0.795	0.852	0.221	1.296	0.269	1.016	0.951	0.11	0.7	0.066	0.439	0.619	1.064	0.858	1.028	1.126	0.422	1.237	0.075	0.988	0.314	0.857	0.383	0.071	0.041	0.12	0.524	0	0.128	0.368	0.082	0.071
4678	OTU40	Sectioning	Control	C4	Slow	0.06583871	0.055231579	0.064777778	81	0.13	0.056	0.14	0.023	0.22	0.08	0.058	0.036	0.086	0.031	0.126	0.181	0.044	0.048	0.015	0.043	0.051	0.007	0.028	0.026	0.021	0.042	0.177	0.06	0.021	0.298	0.109	0.021	0.069	0.056	0.039	0.048	0.02	0.022	0.034	0.443	0.11	0.235	0.059	0.018
4679	OTU7	Sectioning	Control	C4	Slow	0.049741935	0.043947368	0.058802817	71	0.128	0.05	0.078	0.054	0.031	0.08	0.043	0.011	0.082	0.152	0.051	0.092	0.066	0.013	0.009	0.021	0.007	0	0.062	0	0.006	0.035	0.045	0.069	0.017	0.026	0.012	0.03	0.039	0.054	0.052	0.016	0.015	0.065	0.012	0.624	0.014	0	0.058	0.016
4740	OTU41	Sectioning	NPK+	N4	Slow	0.000854839	0.002852632	0.1355	2	0	0	0	0	0	0	0	0	0	0	0	0	0	0	0	0	0	0	0	0	0	0	0	0	0	0	0	0	0	0	0	0	0	0	0	0.053	0	0	0	0
4741	OTU0	Sectioning	NPK+	N4	Fast	0.24466129	0.179063158	0.293293103	58	0	0.479	0.69	0.009	0.246	0.399	0.094	0.809	0.542	0.532	0.055	0.613	0.227	0.331	1.026	0.179	0.356	0	0.358	0.616	0.391	0.097	0.61	0.657	0	0.918	0.025	0.582	0.188	0.414	0.086	0.059	0.252	0	0.33	0	0.007	0.578	0	0
4743	OTU8	Sectioning	NPK+	N4	Slow	0.023935484	0.019010526	0.041045455	44	0	0.055	0	0.019	0.026	0.008	0.022	0	0	0	0.021	0	0	0.023	0.026	0.105	0.325	0.028	0	0.019	0.049	0.019	0.012	0	0	0	0.248	0.028	0	0	0.009	0	0.014	0.024	0.021	0.021	0.026	0.046	0.013	0.008
4744	OTU21	Sectioning	NPK+	N4	Slow	0.07883871	0.065968421	0.08356	75	0.048	0.132	0.12	0	0.09	0.038	0.073	0.074	0.42	0.054	0.073	0.012	0.115	0.106	0.006	0.059	0.094	0.135	0.128	0.082	0.08	0.03	0.067	0.016	0.36	0.022	0.154	0.157	0.051	0.01	0.062	0.036	0.068	0.054	0.227	0.078	0.08	0.012	0.039	0.079
4746	OTU0	Sectioning	NPK+	N4	Fast	0.300854839	0.223189474	0.233	91	0.757	0.523	0.585	0.186	0.467	0.409	0.231	0.588	0.449	0.436	0.142	0.84	0.248	0.36	0.311	0.134	0.634	0.088	0.399	0.626	1.001	0.174	0.652	0.756	0.1	0.67	0.129	0.54	0.158	0.359	0.241	0.161	0.142	0.151	0.271	0.126	0	0.515	0.103	0.097
4751	OTU12	Sectioning	NPK+	N4	Slow	0.052290323	0.044463158	0.066	64	0.1	0.024	0.068	0.151	0.009	0.056	0.021	0.02	0.033	0.125	0.069	0.106	0.019	0.014	0.036	0.028	0.012	0	0.016	0	0.006	0.06	0.023	0.021	0.111	0.04	0.009	0	0.041	0.135	0	0.032	0.082	0.023	0.047	0.532	0.128	0.018	0.031	0
4752	OTU44	Sectioning	NPK+	N4	Fast	0.18	0.134663158	0.157938272	81	1.106	0.134	0.391	0.068	0.109	0.194	0.032	0.328	0.163	0.073	0.115	0.286	0.244	0.148	0.348	0.185	0.291	0.09	0.108	0.743	0.157	0.108	0.393	0.562	0.105	0.404	0.068	0.078	0.086	0.06	0.099	0.059	0.085	0.104	0.209	0.061	0.058	0.478	0.073	0.075
4753	OTU12	Sectioning	NPK+	N4	Fast	0.154709677	0.137410526	0.140365591	93	0.278	0.188	0.191	0.303	0.206	0.151	0.12	0.117	0.093	0.098	0.182	0.101	0.096	0.475	0.122	0.111	0.16	0.085	0.137	0.282	0.078	0.209	0.186	0.318	0.207	0.181	0.111	0.22	0.112	0.103	0.198	0.106	0.115	0.083	0.118	0.508	0.082	0.162	0.266	0.068
4755	OTU45	Sectioning	NPK+	N4	Fast	0.250919355	0.184431579	0.227545455	77	0.772	0.069	0.77	0.064	0.053	0.255	0.535	0.807	0.022	0.06	0.474	0.438	0.12	0.24	0.801	0.032	0.703	0.008	0.407	0.788	0.377	0.405	0.64	0.768	0.115	0.766	0.053	0.146	0.317	0.407	0.061	0.061	0.069	0.376	0	0	0	0.539	0.096	0.032
4756	OTU7	Sectioning	NPK+	N4	Slow	0.005048387	0.004031579	0.127666667	3	0	0	0	0	0	0	0	0	0	0	0	0	0	0	0	0.161	0	0	0	0	0	0	0	0	0	0	0	0	0	0	0	0	0	0	0	0	0	0	0	0
4821	OTU0	Sectioning	NPK+	N5	Fast	0.139	0.103484211	0.239780488	41	0.28	0	0.373	0	0.052	0.081	0.009	0.182	0.703	0.082	0	0.729	0.306	0.1	0.281	0.044	0.181	0	0	0.272	0.192	0	0.56	0.375	0	0.405	0	0	0.249	0.216	0	0	0	0	0.15	0.241	0	0.414	0	0
4826	OTU10	Sectioning	NPK+	N5	Fast	0.262854839	0.203147368	0.357388889	54	0.478	0.533	0.767	0	0.147	0.172	0.102	0.596	0	0.262	0	1.264	0.098	0.764	0.85	0.064	0.561	0	0	0.006	0.527	0.806	0.85	0.928	0.247	0.961	0	0.659	0.04	0.65	0	0	0	0	0.63	0.381	0.048	0.374	0	0.006
4827	OTU0	Sectioning	NPK+	N5	Slow	0.115919355	0.085	0.109121622	74	0.114	0.699	0.389	0.266	0.053	0.096	0.062	0.084	0.029	0.062	0.288	0.31	0.036	0.045	0.008	0.077	0.019	0.049	0.04	0.117	0.254	0.094	0.237	0.015	0.01	1.098	0.036	0.072	0.03	0.009	0.105	0.046	0.022	0.055	0.027	0	0.056	0.009	0.007	0.028
4828	OTU0	Sectioning	NPK+	N5	Fast	0.126709677	0.092010526	0.134476923	65	0.24	0.298	0.101	0.104	0.107	0.147	0.193	0.325	0.091	0.351	0.033	0.404	0	0.193	0.13	0	0.4	0.02	0.02	0.335	0.203	0.147	0.176	0.341	0.165	0.368	0.024	0.181	0.133	0.164	0.021	0.043	0.074	0.065	0.459	0	0.131	0.305	0.035	0.042
4830	OTU0	Sectioning	NPK+	N5	Slow	0.104032258	0.101926316	0.151296875	64	0.315	0.044	0.147	0	0	0.022	0.063	0.142	0.022	0.202	0.038	0.093	0.883	0.368	0.061	0.241	0.174	0.005	0.032	0.297	0.263	0.081	0.232	0.168	0.054	0.178	0.012	0	0	0	0.018	0.01	0.2	0.018	0.005	0	0.027	0.07	0	0.018
4831	OTU10	Sectioning	NPK+	N5	Slow	0.026887097	0.022515789	0.03687931	58	0	0.047	0	0.065	0	0.035	0.038	0.029	0.007	0.017	0.027	0	0.032	0.015	0.011	0.045	0.042	0.038	0.021	0.038	0.032	0.027	0	0	0.028	0.007	0.033	0.02	0	0.02	0	0.016	0.007	0.014	0.029	0.014	0.033	0	0.022	0.007
4833	OTU0	Sectioning	NPK+	N5	Slow	0.018032258	0.014031579	0.045965517	29	0.074	0.071	0	0.036	0.078	0	0	0	0.059	0	0.044	0	0.009	0	0.009	0	0	0	0.03	0	0.022	0	0	0.012	0	0	0	0	0.035	0	0	0	0.026	0	0	0.237	0	0.028	0	0
4835	OTU0	Sectioning	NPK+	N5	Fast	0.208354839	0.159052632	0.171704545	88	0.613	0.121	0.338	0.063	0.067	0.118	0.055	0.304	0.176	0.244	0.115	0.371	0.039	0.116	0.091	0.119	0.333	0.084	0.627	0.386	0.413	0.194	0.526	0.437	0.094	0.51	0.088	0.21	0.27	0.17	0.647	0.081	0.108	0.254	0.198	0.064	0.095	0.104	0.095	0.088
4836	OTU10	Sectioning	NPK+	N5	Slow	0.00966129	0.008705263	0.03308	25	0	0.011	0	0.102	0	0	0	0.01	0	0.027	0	0	0.008	0.021	0	0	0.039	0.012	0.017	0	0	0	0	0	0	0	0.018	0	0	0	0	0	0	0	0.007	0	0	0	0	0.035
4837	OTU0	Sectioning	NPK+	N5	Fast	0.344887097	0.285663158	0.291806452	93	0.809	0.593	0.711	0.177	0.359	0.496	0.186	0.677	0.56	0.648	0.195	0.617	0.256	0.612	0.723	0.222	0.41	0.128	0.52	0.664	0.775	0.242	1.49	0.854	0.127	0.98	0.119	0.24	0.176	0.235	0.286	0.128	0.046	0.088	0.4	0.02	0.12	0.642	0.047	0.099
4900	OTU0	Sectioning	NPK+	N6	Slow	0.012725806	0.012852632	0.06105	20	0.09	0.185	0.056	0	0.033	0	0	0	0.049	0	0.009	0.066	0	0	0	0	0	0	0	0	0	0	0	0.038	0	0	0	0	0	0	0.068	0	0	0	0.011	0.037	0	0	0	0
4901	OTU0	Sectioning	NPK+	N6	Fast	0.293048387	0.220936842	0.255963415	82	0.595	0.466	0.694	0.152	0.22	0.536	0.048	0.587	0.416	0.111	0	0.823	0.164	0.436	0.852	0.116	0.359	0.263	0.67	0.633	1.676	0.1	0.942	0.713	0.485	0.686	0.023	0.13	0.101	0.321	0.053	0	0.152	0.047	0.328	0.468	0.083	0.766	0.013	0.053
4902	OTU8	Sectioning	NPK+	N6	Slow	0.012967742	0.014126316	0.046275862	29	0.09	0	0.018	0.03	0	0.012	0.057	0	0	0	0	0	0	0	0	0	0	0.06	0	0	0	0	0	0	0.01	0	0	0	0.005	0.028	0	0	0	0	0	0.169	0.03	0	0.042	0
4905	OTU12	Sectioning	NPK+	N6	Slow	0.079532258	0.055073684	0.168774194	31	0.061	0.154	0.196	0	0.016	0.237	0.28	0	0.196	0.288	0	0.251	0.348	0	0.286	0	0.046	0	0.18	0.109	0.114	0.208	0.363	0.218	0	0.124	0	0	0.035	0.015	0	0	0	0	0.112	0	0	0.119	0	0
4906	OTU44	Sectioning	NPK+	N6	Slow	0.094145161	0.072894737	0.111693548	62	0.181	0.048	0.334	0.08	0.033	0.179	0.074	0.213	0.044	0.018	0.12	0.078	0.096	0.07	0.051	0.093	0.16	0.023	0.069	0.155	0	0.05	0.019	0.228	0	0.344	0.047	0.222	0.271	0	0.037	0.056	0.033	0.053	0.156	0.043	0	0.057	0	0.009
4908	OTU10	Sectioning	NPK+	N6	Slow	0.062306452	0.0616	0.0914375	64	0.087	0.009	0.056	0.095	0.073	0.033	0.023	0.014	0.356	0.027	0.025	0.154	0.271	0.065	0.025	0.009	0	0.01	0.044	0.023	0	0.079	0	0	0.249	0.021	0	0.266	0.014	0.04	0	0	0	0	0.341	0.278	0.074	0.022	0	0.111
4909	OTU46	Sectioning	NPK+	N6	Slow	0.024274194	0.021663158	0.060529412	34	0	0	0.011	0.014	0.024	0	0.035	0	0.055	0.022	0.021	0.044	0.025	0	0	0	0	0.064	0	0.022	0	0	0	0.042	0.028	0	0	0	0	0.009	0.067	0.043	0	0.098	0	0.605	0	0	0	0
4910	OTU7	Sectioning	NPK+	N6	Slow	0.056677419	0.043684211	0.125757576	33	0.233	0.113	0.046	0.299	0	0	0	0	0.028	0.175	0	0.016	0	0	0	0	0	0.011	0	0	0	0	0.081	0.219	0	0.131	0	0.051	0	0	0.026	0	0	0	0	0.304	0	0.294	0.221	0
4911	OTU8	Sectioning	NPK+	N6	Slow	0.019903226	0.018757895	0.045692308	39	0	0.007	0	0.005	0	0.017	0	0.021	0	0.006	0	0	0	0.011	0.009	0	0.016	0.015	0.02	0	0.014	0	0.01	0	0.026	0	0.024	0	0.055	0	0	0	0.01	0	0.014	0.011	0	0.008	0.379	0.006
4912	OTU47	Sectioning	NPK+	N6	Slow	0.005290323	0.005957895	0.051454545	11	0.027	0	0.02	0	0.01	0.018	0	0	0	0	0	0	0	0	0	0	0	0	0	0	0	0	0	0	0	0	0	0	0	0	0.007	0	0	0	0	0.195	0	0	0	0
4913	OTU48	Sectioning	NPK+	N6	Fast	0.271064516	0.2226	0.271115385	78	0.415	0.462	0.637	0	0.342	0.333	0.188	0.138	0.441	0.539	0.104	0.305	0.435	0.403	0.613	0.03	0.445	0.01	0.432	0.385	0.295	0.215	0.47	0.603	0.655	0.548	0.011	0.164	0.703	0.434	0.115	0.02	0.068	0.579	0.435	0.392	0.057	0.425	0	0.169
CCESR10002	OTU75	Maceration	NPK+	N1	Fast	0.473870968	0.407884211	0.416655914	93	0.974	0.903	1.035	0.059	0.123	0.435	0.95	0.997	0.953	0.811	0.144	1.07	0.139	0.402	0.801	0.037	0.771	0.056	0.143	0.948	0.837	0.807	0.837	0.812	0.498	0.939	0.219	0.939	0.138	0.186	0.163	0.085	0.255	0.586	0.5	0.186	0.061	0.8	0.297	0.03
CCESR10004	OTU76	Maceration	NPK+	N1	Fast	0.231080645	0.177589474	0.213556962	79	0.983	0.087	0.66	0.055	0.085	0.018	0.205	1.108	0.427	0.038	0.201	0.077	0.032	0.174	0.043	0.067	1.167	0	0.182	0.06	0.321	0.334	0.906	0.113	0.295	0.259	0.094	0.31	0.053	0.024	0.038	0.076	0.047	0.04	0.469	0.078	0	0.612	0.228	0.009
CCESR10005	OTU77	Maceration	NPK+	N1	Fast	0.249854839	0.197189474	0.2341625	80	0.687	0.549	0.176	0.058	0.342	0.226	0.269	0.762	0.287	0.133	0.058	0.462	0.046	0.125	0.709	0	0.78	0.074	0.157	0.648	0.277	0.326	0.706	0.439	0.128	0.288	0.204	0.137	0.223	0	0.112	0.089	0	0.035	0.285	0.124	0	0.397	0.042	0.011
CCESR10007	OTU12	Maceration	NPK+	N1	Fast	0.303709677	0.249905263	0.300518987	79	0.978	0.937	0.754	0.038	0.081	0	0.202	0.495	0.629	0.018	0.486	0.992	0	0	0.477	0.077	0.865	0.015	0.136	1.158	0.455	0.074	1.375	0.338	0.44	0.447	0.075	0.626	0.243	0.022	0	0.043	0.193	0.062	0.834	0.052	0.011	0.087	0.255	0
CCESR10010	OTU77	Maceration	NPK+	N1	Fast	0.294854839	0.226905263	0.259710843	83	0.858	0.489	0.09	0.025	0.197	0.039	0.186	1.039	0.17	0.309	0.093	0.399	0.05	0.081	0.918	0.074	0.9	0	0.156	0.703	0.503	0.692	1.091	0.518	0.096	0.472	0.151	0.291	0.244	0.365	0.038	0.066	0.067	0.096	0.745	0.182	0	0.091	0.168	0
CCESR10012	OTU77	Maceration	NPK+	N1	Fast	0.302032258	0.237136842	0.265035294	85	0.765	0.651	0.044	0.14	0.242	0.251	0.143	0.985	0.08	0.387	0.047	0.592	0.06	0.338	0.438	0.006	0.987	0.012	0.071	0.666	0.462	0.643	1.127	0.863	0.174	0.525	0.078	0.54	0.148	0.343	0	0.022	0.085	0.07	0.738	0.135	0.026	0.142	0	0.092
CCESR10030	OTU75	Maceration	NPK+	N1	Fast	0.549725806	0.485305263	0.495741935	93	1.041	0.974	1.157	0.109	0.265	0.677	0.98	1.139	1.116	1.046	0.281	1.17	0.191	0.523	0.787	0.022	0.971	0.041	0.244	0.998	0.945	0.884	1.027	1.047	0.584	0.994	0.266	0.983	0.23	0.297	0.205	0.227	0.265	0.711	0.518	0.163	0.095	0.822	0.374	0.058
CCESR10035	OTU77	Maceration	NPK+	N1	Fast	0.134258065	0.089957895	0.328692308	26	0.858	0.57	0	0	0	0	0	0.294	0	0	0	0.211	0	0	0.541	0	0.5	0	0	0.508	0.208	0.678	0.26	0.471	0.128	0.275	0	0.243	0	0.103	0	0	0	0	0.329	0	0	0	0	0
CCESR10036	OTU77	Maceration	NPK+	N1	Fast	0.203967742	0.161505263	0.172393258	89	0.428	0.4	0.149	0.02	0.106	0.105	0.137	0.656	0.404	0.266	0.147	0.308	0	0.096	0.361	0.073	0.579	0.031	0.095	0.355	0.251	0.355	0.622	0.385	0.053	0.295	0.129	0.157	0.104	0.184	0	0.122	0.148	0.19	0.333	0.12	0	0.206	0.14	0.093
CCESR10038	OTU75	Maceration	NPK+	N1	Fast	0.718080645	0.597063158	0.597063158	95	1.632	1.414	1.533	0.168	0.099	0.419	1.56	1.617	1.434	1.307	0.165	1.488	0.127	0.929	1.278	0.048	1.425	0.028	0.158	1.569	1.298	1.537	1.427	1.437	0.982	1.354	0.235	1.561	0.201	0.674	0.068	0.15	0.188	1.44	0.648	0.129	0.105	1.334	0.354	0.027
CCESR10050	OTU101	Maceration	NPK+	N2	Fast	0.332048387	0.283589474	0.286606383	94	0.791	0.609	0.593	0.102	0.258	0.119	0.3	0.884	0.612	0.108	0.258	0.515	0.065	0.128	0.93	0.054	0.98	0.067	0.328	0.529	0.6	0.224	0.786	0.349	0.368	0.551	0.103	0.47	0.302	0.09	0.122	0.109	0.218	0.232	0.369	0.106	0.136	0.339	0.22	0.093
CCESR10060	OTU79	Maceration	NPK+	N2	Fast	0.167048387	0.135052632	0.166623377	77	0.213	0.1	0.364	0.029	0.104	0.198	0.192	0.545	0.151	0.023	0.101	0.1	0	0.203	0.121	0	0.305	0.013	0.105	0.266	0.089	0.039	0.525	0.342	0.08	0.44	0.242	0.319	0.074	0.243	0.019	0.129	0.086	0.239	0.192	0.068	0	0.363	0.092	0.024
CCESR10068	OTU78	Maceration	NPK+	N2	Fast	0.198951613	0.167031579	0.288509091	55	0.128	0	0.12	0	0.043	0.668	0.809	0.902	0.337	0.025	0	0	0	1.136	0.222	0	0.369	0	0.199	0	0	0.157	0.752	0.574	0.046	0.715	0.062	0.599	0.17	0.898	0	0.048	0.065	0.038	0.072	0.08	0	0.824	0.075	0.024
CCESR10074	OTU78	Maceration	NPK+	N2	Fast	0.235854839	0.193063158	0.215776471	85	0.256	0.096	0.093	0.114	0.053	0.595	0.298	1.31	0.304	0.251	0.127	0.078	0	0.684	0.955	0.074	0.469	0.024	0.148	0.036	0.021	0.269	0.609	0.584	0.155	0.897	0.08	0.903	0.134	0.637	0.009	0.05	0.123	0.09	0.13	0.085	0	0.536	0.1	0.068
CCESR10078	OTU79	Maceration	NPK+	N2	Fast	0.191967742	0.162684211	0.173651685	89	0.421	0.437	0.456	0.057	0.116	0.107	0.4	0.574	0.381	0.362	0.073	0.471	0.034	0.316	0.362	0.065	0.334	0.084	0.07	0.345	0.396	0.265	0.438	0.308	0.115	0.392	0.098	0.166	0.017	0.109	0	0.051	0.194	0.128	0.227	0.094	0.008	0.046	0.098	0.042
CCESR10091	OTU79	Maceration	NPK+	N2	Slow	0.098790323	0.078684211	0.241129032	31	0.145	0	0	0	0	0	0.398	0.378	0	0	0.071	0	0	0	0	0	0.182	0	0	0.02	0.331	0	0.377	0.411	0.14	0.617	0	0.229	0	0.1	0	0	0.091	0	0.017	0	0	0.288	0.11	0
CCESR10093	OTU78	Maceration	NPK+	N2	Fast	0.225096774	0.184315789	0.218875	80	0.108	0.13	0.055	0.061	0.114	0.715	0.696	0.825	0.408	0.038	0.068	0.076	0.08	0.378	0.256	0.01	0.616	0	0.125	0.014	0.067	0.134	0.827	0.794	0.093	0.794	0.106	1.185	0.191	0.78	0.026	0.063	0.067	0.037	0.047	0.071	0.078	0.503	0.07	0.028
CCESR10119	OTU79	Maceration	NPK+	N2	Fast	0.211806452	0.174315789	0.199518072	83	0.503	0.102	0.045	0.012	0.124	0.353	0.534	0.527	0.162	0.16	0.202	0.142	0	0.294	0.201	0.171	0.368	0.039	0.153	0.097	0.185	0.18	0.545	0.526	0.111	0.646	0.026	0.544	0.808	0.21	0.076	0.126	0.083	0.194	0.065	0.086	0.098	0.515	0.192	0
CCESR10120	OTU78	Maceration	NPK+	N2	Fast	0.180774194	0.152936842	0.159659341	91	0.463	0.06	0.092	0.081	0.099	0.161	0.493	0.595	0.136	0.055	0.064	0.013	0.022	0.281	0.391	0.092	0.553	0.054	0.122	0.106	0.068	0.068	0.406	0.532	0.178	0.603	0.05	0.444	0.107	0.208	0.036	0.131	0.1	0.083	0.082	0.097	0.042	0.554	0.292	0.018
CCESR10126	OTU78	Maceration	NPK+	N2	Fast	0.240887097	0.198968421	0.22773494	83	0.376	0.075	0.051	0.076	0.076	0.622	0.802	0.924	0.363	0.084	0.079	0.102	0	0.458	0.675	0.075	0.351	0.026	0.271	0.028	0.054	0.602	0.761	0.769	0.135	0.879	0.154	0.659	0.19	0.848	0.031	0.063	0.083	0.019	0.16	0.091	0	0.505	0.103	0.041
CCESR10152	OTU22	Maceration	NPK+	N3	Fast	0.484419355	0.417557895	0.435912088	91	1.004	1.127	1.093	0	0.353	0	0.708	0.832	1.486	1.159	0.696	0.925	0.417	1.07	0.184	0.098	0.075	0.158	0.477	0.707	1.187	0.393	1.006	0.463	0.193	0.987	0.12	0.651	0.375	0.669	0.101	0.319	0.261	0.337	0.379	0.268	0.266	0.07	0.188	0.111
CCESR10162	OTU77	Maceration	NPK+	N3	Fast	0.401451613	0.334284211	0.337840426	94	0.954	1.119	1.145	0.081	0.137	0.132	0.476	1.09	1.004	0.145	0.437	0.734	0.06	0.146	0.956	0.112	0.734	0.032	0.209	1.022	0.845	0.187	1.399	0.303	0.417	0.738	0.099	0.697	0.348	0.086	0.106	0.135	0.323	0.217	0.48	0.154	0.058	0.24	0.169	0.055
CCESR10164	OTU79	Maceration	NPK+	N3	Fast	0.152064516	0.123863158	0.175626866	67	0.207	0.04	0.035	0	0.017	0.175	0.201	0.471	0.596	0.007	0	0.355	0.022	0.246	0.231	0.078	0.159	0	0.326	0.125	0.043	0.073	0.535	0.387	0.147	0.293	0.025	0.182	0.068	0.158	0	0.074	0.442	0	0.044	0.018	0	0.453	0.278	0
CCESR10169	OTU83	Maceration	NPK+	N3	Fast	0.228887097	0.177557895	0.21625641	78	0.598	0.876	0.18	0.064	0.211	0.085	0.16	0.764	0.177	0.133	0.014	0.267	0.05	0.08	0.543	0.044	0.603	0	0.267	0.531	0.349	0.48	0.808	0.467	0.102	0.307	0.236	0.205	0.184	0.07	0.042	0.042	0.08	0.062	0.366	0.121	0	0.047	0.158	0.051
CCESR10177	OTU12	Maceration	NPK+	N3	Slow	0.082048387	0.070136842	0.092541667	72	0.197	0.088	0.142	0.047	0.122	0	0.246	0.199	0.085	0.051	0.04	0.084	0.018	0	0.061	0.416	0.028	0	0.214	0.18	0.044	0.037	0.035	0.075	0.01	0.312	0.058	0.045	0.424	0.066	0.043	0.12	0.027	0.076	0.041	0.082	0	0.061	0.079	0
CCESR10179	OTU12	Maceration	NPK+	N3	Slow	0.07866129	0.068421053	0.084415584	77	0.104	0.18	0.062	0.093	0.07	0.029	0.124	0.102	0	0.078	0.045	0.069	0	0.137	0.093	0.052	0.088	0	0.299	0.223	0.096	0.096	0.037	0.271	0.085	0.099	0.077	0.167	0.013	0.129	0.022	0.218	0.045	0.072	0.087	0.172	0	0.058	0.085	0.018
CCESR10180	OTU77	Maceration	NPK+	N3	Fast	0.206951613	0.155315789	0.237983871	62	0.681	0.314	0.098	0.054	0.024	0	0.091	0.925	0.119	0.356	0.01	0.371	0	0.007	0.741	0.152	0.731	0	0.134	0.33	0.179	0.529	0.982	0.494	0.021	0.433	0.026	0.117	0.256	0.104	0	0	0.029	0.016	0.544	0.073	0	0.104	0.017	0.011
CCESR10181	OTU29	Maceration	NPK+	N3	Fast	0.229532258	0.189926316	0.220036585	82	0.476	0.577	0.675	0.031	0.065	0.126	0.251	0.356	0.556	0.324	0.144	0.807	0.056	0.465	0.485	0.033	0.587	0.005	0.08	0.367	0.321	0.395	0.598	0.374	0.122	0.313	0.096	0.417	0.07	0.441	0.057	0.052	0.056	0.061	0.514	0.094	0	0.319	0.135	0.039
CCESR10197	OTU7	Maceration	NPK+	N3	Slow	0.052241935	0.048915789	0.055321429	84	0.039	0.093	0.028	0.059	0.043	0.01	0.049	0.038	0.098	0.013	0.042	0.072	0.018	0.074	0.126	0.074	0.075	0.031	0.082	0.052	0.064	0.09	0.032	0.07	0.032	0.028	0.028	0.084	0.059	0.016	0	0.198	0.051	0.058	0.035	0.083	0.012	0.036	0.104	0.023
CCESR10198	OTU84	Maceration	NPK+	N3	Fast	0.260919355	0.217073684	0.2455	84	0.338	0.563	0.669	0.021	0.237	0.347	0.143	0.62	0.609	0.609	0.167	0.648	0.218	0.436	0.225	0.091	0.653	0	0.14	0.398	0.007	0.407	0.56	0.571	0.074	0.589	0.053	0.541	0.025	0.509	0.363	0.216	0.138	0.113	0.187	0.104	0.059	0.017	0.041	0
CCESR10208	OTU85	Maceration	NPK+	N4	Fast	0.211903226	0.167673684	0.204217949	78	0.731	0.144	0.284	0.047	0.169	0.093	0.191	0.707	0.515	0.045	0.194	0.111	0.031	0.084	0.266	0.121	1.051	0	0.25	0.15	0.138	0.53	0.789	0.319	0.049	0.258	0.101	0.266	0.049	0.102	0.059	0.034	0.1	0.051	0.613	0.115	0	0.218	0.095	0.03
CCESR10209	OTU77	Maceration	NPK+	N4	Fast	0.132677419	0.095378947	0.192787234	47	0.496	0.426	0.046	0	0.038	0	0.07	0.612	0.056	0.037	0	0.286	0	0	0.515	0.042	0.557	0	0.064	0.254	0.176	0.362	0.503	0.359	0	0.188	0.081	0.051	0.073	0	0	0	0.009	0	0.326	0.007	0	0	0.043	0
CCESR10215	OTU86	Maceration	NPK+	N4	Fast	0.293032258	0.240557895	0.289278481	79	0.548	0.24	0.55	0.051	0.018	0.488	0.168	0.428	0.903	0.046	0.081	0.175	0.017	0.037	0.418	0.112	0.952	0.2	0.266	0.082	0.688	0.529	1.206	1.602	0.204	0.821	0.114	0.363	0.075	0.047	0	0.034	0.025	0.045	0.535	0.063	0	0.169	0.129	0
CCESR10218	OTU77	Maceration	NPK+	N4	Fast	0.359725806	0.302368421	0.302368421	95	0.861	0.623	0.223	0.088	0.166	0.232	0.297	0.914	0.243	0.448	0.274	0.924	0.111	0.232	0.662	0.152	0.916	0.032	0.15	0.81	0.664	0.86	0.923	0.884	0.376	0.557	0.142	0.583	0.344	0.408	0.135	0.164	0.095	0.117	0.835	0.142	0.091	0.274	0.125	0.067
CCESR10219	OTU77	Maceration	NPK+	N4	Fast	0.219935484	0.174989474	0.2078	80	0.621	0.486	0.077	0.089	0.042	0.25	0.098	0.607	0.219	0.475	0.157	0.54	0.081	0.128	0.536	0.007	0.745	0	0	0.564	0.29	0.457	0.75	0.582	0.176	0.326	0.049	0.408	0.126	0.202	0.005	0.055	0.076	0.04	0.305	0	0	0.113	0.032	0.007
CCESR10220	OTU77	Maceration	NPK+	N4	Fast	0.3685	0.303147368	0.334872093	86	1.055	1.025	0.137	0.045	0.241	0.187	0.4	1.22	0.973	0.133	0.472	1.054	0	0.163	0.482	0.015	0.775	0	0.106	1.008	0.505	0.753	1.019	0.814	0.263	0.731	0.016	0.647	0.134	0.136	0.406	0.181	0	0.043	0.588	0.052	0.027	0.095	0.313	0
CCESR10230	OTU88	Maceration	NPK+	N4	Fast	0.215758065	0.169968421	0.187755814	86	0.344	0.305	0.236	0.05	0.061	0.043	0.061	0.56	0.703	0.022	0.179	0.098	0.029	0.033	0.278	0.059	0.971	0	0.165	0.183	0.218	0.331	1.203	0.382	0.172	0.071	0.117	0.304	0.282	0.023	0.034	0.055	0.066	0.052	0.533	0.107	0	0.062	0.081	0.011
CCESR10231	OTU83	Maceration	NPK+	N4	Fast	0.153225806	0.129357895	0.1536125	80	0.052	0.024	0.176	0.046	0.04	0.017	0.092	0.349	0.108	0.049	0.053	0.055	0	0.008	0.016	0	0.892	0.023	0.114	0.022	0.076	0.145	1.071	0.157	0.133	0.444	0.11	0.272	0.015	0.028	0.031	0.072	0.038	0.066	0.404	0.043	0	0.015	0.118	0.012
CCESR10232	OTU83	Maceration	NPK+	N4	Fast	0.152548387	0.136147368	0.148666667	87	0.212	0.069	0.245	0.071	0.043	0.028	0.083	0.468	0.311	0.016	0.152	0.088	0.008	0.019	0.287	0	0.419	0.033	0.173	0.042	0.225	0.26	0.467	0.192	0.124	0.078	0.164	0.237	0.041	0.025	0.034	0.04	0.072	0.1	0.441	0.131	0	0.22	0.112	0.038
CCESR10240	OTU70	Maceration	NPK+	N4	Fast	0.389403226	0.316726316	0.327054348	92	0.328	0.971	0.908	0.279	0.411	0.043	0.883	0.687	1.057	0.051	0.061	0.746	0.357	0.918	0.235	0.051	0.559	0.119	0.285	0.284	1.113	0.863	0.651	0.568	0.133	0.891	0.192	0.77	0.409	0.484	0.49	0.128	0.044	0.268	0.446	0.164	0.174	0.247	0.214	0.168
CCESR10246	OTU0	Maceration	NPK+	N5	Fast	0.154225806	0.123894737	0.18983871	62	0.44	0.437	0.414	0.072	0.586	0.338	0.088	0.264	0.103	0.336	0.06	0.418	0.129	0.229	0	0	0.445	0	0.218	0.374	0.161	0.16	0.306	0.629	0.133	0.308	0	0.19	0	0.074	0.104	0.021	0.015	0	0.036	0.042	0	0.289	0.048	0
CCESR10247	OTU0	Maceration	NPK+	N5	Fast	0.319451613	0.238073684	0.30156	75	0.91	0.661	1.002	0.008	0.557	0.284	0.17	0.948	0.481	0.116	0.07	1.063	0.078	0.337	0.228	0.039	0.933	0	0.715	1.012	0.654	0.144	0.99	1.045	0.461	0.936	0	0.184	0.161	0.654	0.058	0.041	0.023	0.04	0.296	0.078	0	0.93	0.107	0.072
CCESR10250	OTU0	Maceration	NPK+	N5	Fast	0.320580645	0.231073684	0.422153846	52	0.951	0.679	0.858	0	0.827	0.466	0.038	0.83	0.458	0.376	0.066	0.893	0.134	0.632	0.679	0	0.835	0	0.568	0.926	0.585	0.088	0.88	0.898	0.256	0.87	0	0.268	0	0.845	0	0	0.491	0.175	0.479	0	0.207	0.799	0	0
CCESR10264	OTU90	Maceration	NPK+	N5	Fast	0.2235	0.167242105	0.21184	75	0.38	0.058	0.716	0.007	0.106	0.065	0.097	1.18	0.151	0	0.14	0.502	0.006	0.31	1.265	0.186	0.397	0.014	0.126	0.55	0.638	0.437	1.545	0.109	0.056	0.482	0.062	0.446	0.041	0.042	0	0.006	0.259	0.177	0.24	0.129	0.026	0.033	0.083	0.024
CCESR10265	OTU80	Maceration	NPK+	N5	Fast	0.289983871	0.239905263	0.299881579	76	0.726	0.903	0.676	0.03	0.102	0.625	0.037	0.235	0.125	0.515	0.059	0.283	0.343	0.809	0.194	0.19	0.889	0.032	0.147	0.959	0.866	0.145	0.869	0.676	0.2	0.666	0	0.86	0.049	0.504	0.146	0.166	0.117	0.055	0.259	0.134	0	0	0.113	0.017
CCESR10269	OTU91	Maceration	NPK+	N5	Fast	0.163790323	0.112821053	0.315235294	34	0.282	0.299	0.028	0	0	0.052	0.091	0.446	0	0	0	0.216	0	0	0.227	0	0.729	0	0	0.591	0.216	0.547	1.084	0.687	0	0.375	0	0.059	0	0.239	0	0	0	0	0.139	0	0	0.739	0	0
CCESR10273	OTU92	Maceration	NPK+	N5	Fast	0.420225806	0.3678	0.371712766	94	0.939	0.238	0.44	0.073	0.273	0.415	0.796	0.265	1.124	0.066	0.202	0.785	0.279	0.369	0.497	0.571	1.051	0.242	0.163	0.117	0.94	0.435	1.148	0.84	0.261	0.426	0.3	1.191	0.131	0.036	0.253	0.34	0.291	0.239	0.47	0.2	0.06	0.356	0.276	0.023
CCESR10293	OTU93	Maceration	NPK+	N5	Fast	0.429548387	0.354210526	0.361827957	93	0.914	0.822	0.828	0.149	0.252	0.085	0.534	1.115	0.643	0.477	0.446	1.236	0.124	0.297	0.987	0.025	1.025	0.066	0.509	0.854	0.666	0.961	1.24	0.565	0.221	0.711	0.218	1.118	0.408	0.152	0.144	0.079	0.228	0.171	0.493	0.086	0.056	0.459	0.408	0.028
CCESR10294	OTU93	Maceration	NPK+	N5	Fast	0.61633871	0.5112	0.522193548	93	1.4	1.431	1.264	0.136	0.108	0.271	0.82	1.568	1.132	0.588	0.726	1.616	0.129	0.211	1.336	0.105	1.51	0.058	0.527	1.371	1.029	1.284	1.461	0.957	0.915	1.015	0.058	1.544	0.517	0.363	0.092	0.117	0.334	0.146	1.063	0.124	0.254	0.72	0.132	0.057
CCESR10302	OTU83	Maceration	NPK+	N5	Slow	0.118983871	0.111084211	0.144561644	73	0.108	0.013	0.052	0.073	0.069	0.032	0.013	0.263	0.049	0.054	0	0.157	0	0.033	0.159	0	0.706	0	0.163	0	0.017	0.113	0.622	0.152	0.029	0.077	0.142	0.206	0.15	0	0	0	0.035	0.022	0.357	0.038	0.191	0.085	0.158	0
CCESR10311	OTU94	Maceration	NPK+	N6	Fast	0.127870968	0.1106	0.123611765	85	0.356	0.068	0.053	0.136	0.055	0.151	0.1	0.288	0.076	0.075	0.101	0.171	0.023	0.103	0.112	0.083	0.378	0.213	0.222	0.336	0.094	0.027	0.231	0.348	0.031	0.385	0.055	0.464	0.057	0.073	0.044	0.06	0.045	0.043	0.235	0.046	0	0.058	0.146	0.041
CCESR10316	OTU83	Maceration	NPK+	N6	Fast	0.278725806	0.223557895	0.279447368	76	0.633	0.251	0.724	0.05	0.02	0	0.278	0.963	0.44	0.166	0.293	0.231	0.041	0.018	0.624	0.045	0.879	0	0.187	0.167	0.602	0.783	1.144	0.394	0.335	0.645	0.286	0.545	0.074	0.017	0	0.022	0.112	0.084	0.65	0.132	0	0.425	0.158	0.018
CCESR10325	OTU83	Maceration	NPK+	N6	Fast	0.245145161	0.185442105	0.217493827	81	0.513	0.396	0.554	0.04	0.149	0.055	0.633	0.767	0.712	0.065	0.177	0.124	0.01	0.067	0.237	0.02	0.761	0	0.015	0.74	0.452	0.518	1.118	0.181	0.277	0.534	0.251	0.352	0.166	0.094	0.092	0.097	0.017	0.072	0.575	0.074	0	0.34	0.097	0
CCESR10327	OTU83	Maceration	NPK+	N6	Fast	0.252451613	0.224831579	0.232163043	92	0.37	0.24	0.584	0.041	0.196	0.173	0.721	0.442	0.503	0.113	0.279	0.173	0.13	0.162	0.444	0.006	0.44	0.036	0.281	0.159	0.303	0.75	0.457	0.575	0.194	0.393	0.137	0.281	0.173	0.074	0.127	0.294	0.147	0.19	0.449	0.126	0.029	0.353	0.273	0.133
CCESR10329	OTU101	Maceration	NPK+	N6	Fast	0.378532258	0.306768421	0.327449438	89	0.817	0.973	0.804	0.189	0.116	0.201	0.473	1.064	0.552	0.284	0.427	1.383	0.079	0.114	0.925	0.085	0.602	0.089	0.204	1.017	0.613	0.747	0.843	0.921	0.328	0.464	0.072	0.821	0.287	0.153	0.085	0.093	0.183	0.094	0.388	0.161	0.057	0.392	0.114	0.021
CCESR10330	OTU76	Maceration	NPK+	N6	Fast	0.522548387	0.435821053	0.460033333	90	0.797	1.018	0.804	0.196	0.292	0.354	0.987	1.058	1.007	0.337	0.494	0.326	0.037	1.547	1.149	0.199	1.35	0.07	0.53	0.984	0.765	1.182	1.08	0.965	0.43	0.903	0.011	1.156	0.534	0.654	0.085	0.123	0.234	0.425	0.878	0.21	0	0.522	0.075	0.007
CCESR10331	OTU83	Maceration	NPK+	N6	Fast	0.176758065	0.147336842	0.1749625	80	0.145	0.096	0.489	0.057	0.133	0.009	0.136	0.244	0.255	0.03	0.047	0.181	0.023	0.137	0.15	0	0.806	0	0.114	0.045	0.629	0.45	0.909	0.329	0.052	0.326	0.163	0.066	0.055	0.174	0.125	0.111	0.031	0.044	0.249	0.057	0.038	0.03	0.667	0.068
CCESR10336	OTU83	Maceration	NPK+	N6	Fast	0.170048387	0.132873684	0.161833333	78	0.62	0.226	0.22	0.059	0.025	0	0.092	0.624	0.344	0.029	0.141	0.072	0.013	0.032	0.224	0.06	0.735	0.016	0.058	0.378	0.244	0.526	0.862	0.175	0.048	0.255	0.104	0.125	0.005	0.008	0.006	0.06	0.065	0.042	0.457	0.045	0	0.116	0.089	0
CCESR10346	OTU83	Maceration	NPK+	N6	Fast	0.134483871	0.124305263	0.134193182	88	0.172	0.054	0.362	0.019	0.063	0.014	0.015	0.357	0.05	0	0.06	0.044	0.316	0.057	0.407	0.055	0.559	0	0.212	0.067	0.023	0.28	0.83	0.262	0.056	0.069	0.011	0.039	0.057	0.173	0.027	0.035	0.031	0.024	0.288	0.138	0.055	0.042	0.012	0.014
CCESR10355	OTU84	Maceration	NPK+	N6	Fast	0.302080645	0.256021053	0.261526882	93	0.608	0.631	0.337	0.107	0.274	0.07	0.242	0.637	0.425	0.1	0.515	0.776	0.074	0.175	0.286	0.16	0.917	0.145	0.326	0.338	0.447	0.108	0.803	0.314	0.361	0.511	0.315	0.768	0.261	0.068	0.192	0.077	0.257	0.154	0.433	0.128	0.153	0.071	0.257	0.099
CCESR60005	OTU78	Maceration	Control	C1	Fast	0.25716129	0.211957895	0.231448276	87	0.162	0.101	0.063	0.127	0.231	0.803	0.573	0.829	0.4	0.016	0.12	0.046	0.041	0.636	0.495	0.115	0.925	0	0.156	0.033	0.241	0.42	0.542	0.683	0.172	0.674	0.139	0.671	0.582	0.627	0.065	0.079	0.136	0.039	0.141	0.114	0	0.471	0.157	0.006
CCESR60010	OTU96	Maceration	Control	C1	Fast	0.373193548	0.342273684	0.478176471	68	0.607	0.71	0.629	0	0.053	0.147	0.626	0.701	0.768	0.734	0.67	0.876	0.449	0.452	0.321	0	0.739	0	0.43	0.748	0.557	0.739	0.605	0.619	0.353	0.541	0	0.743	0.27	0.439	0.542	0	0	0	0.424	0	0.254	0.584	0.502	0
CCESR60050	OTU97	Maceration	Control	C1	Fast	0.256370968	0.205442105	0.212141304	92	0.486	0.456	0.412	0.114	0.068	0.23	0.065	0.803	0.117	0.05	0.241	0.262	0	0.249	0.502	0.066	0.986	0.018	0.158	0.456	0.481	0.572	0.993	0.528	0.258	0.504	0.005	0.197	0.16	0.351	0.06	0.099	0.11	0.101	0.798	0.206	0.059	0.206	0.2	0.021
CCESR60059	OTU96	Maceration	Control	C1	Slow	0.108612903	0.091294737	0.160611111	54	0.203	0.118	0.257	0	0.053	0.112	0.281	0.403	0.221	0.277	0.136	0.379	0	0.148	0.068	0	0.365	0	0.08	0.31	0.259	0.088	0.306	0.189	0	0.252	0	0.25	0	0.072	0.021	0	0	0	0.034	0	0	0.068	0	0
CCESR60071	OTU84	Maceration	Control	C1	Fast	0.391629032	0.326157895	0.340494505	91	0.981	1.179	1.134	0.085	0.114	0.135	0.456	1.103	1.003	0.151	0.475	0.694	0.045	0.072	0.987	0.107	0.927	0.018	0.135	1.142	0.866	0.166	0.893	0.295	0.427	0.799	0.174	0.771	0.279	0.048	0.091	0.099	0.28	0.151	0.53	0.159	0.031	0.158	0.2	0.025
CCESR60078	OTU84	Maceration	Control	C1	Fast	0.292274194	0.233663158	0.277475	80	0.689	0.592	0.734	0.073	0.116	0.078	0.329	0.81	0.685	0.119	0.376	0.642	0.013	0.109	0.74	0.065	0.88	0	0.138	0.682	0.738	0.112	0.708	0.223	0.221	0.463	0.116	0.462	0.231	0	0.047	0.052	0.193	0.145	0.471	0.059	0	0.206	0.18	0.015
CCESR60088	OTU98	Maceration	Control	C1	Fast	0.179145161	0.153621053	0.167747126	87	0.448	0.257	0.452	0.081	0.195	0.043	0.167	0.328	0.147	0.147	0.086	0.08	0.041	0.109	0.189	0.109	0.502	0.022	0.261	0.221	0.296	0.295	0.946	0.204	0.296	0.323	0.136	0.139	0.075	0.071	0.085	0.008	0.037	0.075	0.284	0.143	0	0.085	0.129	0.053
CCESR60090	OTU84	Maceration	Control	C1	Fast	0.297967742	0.250684211	0.283511905	84	0.677	0.562	0.586	0.094	0.202	0.11	0.303	0.821	0.544	0.062	0.405	0.428	0.039	0.073	0.782	0.185	0.968	0	0.419	0.665	0.539	0.201	0.737	0.245	0.159	0.424	0.065	0.49	0.231	0.049	0.081	0.08	0.145	0.227	0.333	0.134	0.068	0.312	0.17	0.043
CCESR60099	OTU96	Maceration	Control	C1	Fast	0.511532258	0.448842105	0.495813953	86	0.959	0.997	1.029	0.075	0.407	0.696	1.016	0.79	0.861	1.031	0.894	1.005	0.537	0.615	0.55	0.143	0.701	0.117	0.576	0.965	0.744	0.864	0.81	0.828	0.552	0.685	0.072	0.813	0.43	0.805	0.878	0.109	0.055	0.096	0.597	0.089	0.362	0.589	0.589	0
CCESR60102	OTU96	Maceration	Control	C1	Fast	0.351919355	0.313042105	0.319774194	93	0.548	0.539	0.697	0.045	0.118	0.58	0.576	0.659	0.619	0.543	0.582	0.709	0.312	0.466	0.319	0.157	0.552	0.009	0.309	0.63	0.437	0.329	0.642	0.551	0.326	0.563	0.152	0.546	0.38	0.512	0.381	0.114	0.158	0.142	0.428	0.052	0.159	0.313	0.321	0.02
CCESR60120	OTU90	Maceration	Control	C2	Fast	0.257419355	0.201842105	0.217897727	88	0.587	0.082	0.824	0.126	0.078	0.032	0.091	1.051	0.124	0.075	0.215	0.548	0.065	0.533	0.977	0.095	0.461	0	0.103	0.698	0.625	0.599	1.399	0.159	0.083	0.489	0.155	0.526	0.067	0.05	0.08	0.059	0.347	0.277	0.273	0.14	0.076	0.132	0.1	0.051
CCESR60121	OTU90	Maceration	Control	C2	Fast	0.287096774	0.227515789	0.284394737	76	0.56	0.567	0.573	0	0.348	0.068	0.288	0.953	0.052	0.72	0.076	0.517	0.049	0.559	0.759	0	0.43	0	0.454	0.823	0.421	0.509	0.979	0.065	0.382	0.823	0.098	0.45	0.385	0.213	0.019	0.053	0.177	0.146	0.328	0.034	0.111	0.298	0.012	0.134
CCESR60124	OTU77	Maceration	Control	C2	Fast	0.211112903	0.176357895	0.180150538	93	0.498	0.328	0.407	0.018	0.289	0.146	0.152	0.417	0.13	0.121	0.185	0.153	0.093	0.174	0.21	0.058	0.538	0.019	0.443	0.48	0.35	0.372	0.51	0.275	0.228	0.57	0.132	0.11	0.116	0.072	0.151	0.034	0.093	0.052	0.318	0.099	0.065	0.084	0.181	0.062
CCESR60132	OTU84	Maceration	Control	C2	Fast	0.3375	0.278336842	0.326444444	81	0.888	0.858	0.994	0.056	0.085	0.273	0.615	0.692	1.039	0.026	0.313	0.585	0.045	0.098	0.934	0.075	0.863	0.01	0.143	0.625	0.486	0.701	1.16	0.602	0.482	0.714	0.097	0.62	0.419	0.144	0	0.183	0.198	0.086	0.569	0.096	0	0.206	0.053	0.019
CCESR60133	OTU97	Maceration	Control	C2	Fast	0.305822581	0.259378947	0.286523256	86	0.703	0.594	0.558	0.116	0.175	0.098	0.419	0.791	0.68	0.191	0.381	0.711	0.055	0.137	0.666	0.059	0.768	0.046	0.309	0.639	0.807	0.119	0.679	0.34	0.18	0.377	0.205	0.45	0.283	0.083	0.123	0.144	0.093	0.23	0.319	0.084	0	0.32	0.254	0.018
CCESR60139	OTU77	Maceration	Control	C2	Fast	0.199403226	0.168821053	0.1782	90	0.392	0.363	0.117	0.236	0.071	0.099	0.166	0.425	0.14	0.307	0.138	0.367	0.069	0.136	0.418	0.062	0.453	0	0.079	0.452	0.348	0.346	0.508	0.469	0.171	0.317	0.116	0.238	0.136	0.097	0.057	0.058	0.073	0.105	0.297	0.131	0	0.085	0.081	0.049
CCESR60147	OTU96	Maceration	Control	C2	Fast	0.577016129	0.494315789	0.499574468	94	1.314	1.207	1.186	0.04	0.174	0.602	1.035	0.91	0.815	0.945	1.159	1.146	0.486	0.658	0.393	0.169	0.85	0.054	0.583	1.112	0.761	0.856	0.838	0.835	0.645	0.853	0.175	0.989	0.597	0.933	0.842	0.101	0.108	0.158	0.718	0.091	0.416	0.79	0.643	0.073
CCESR60148	OTU84	Maceration	Control	C2	Fast	0.311967742	0.268894737	0.287022472	89	0.535	0.659	0.578	0.058	0.15	0.141	0.514	0.733	0.59	0.244	0.329	0.61	0.049	0.145	0.8	0.06	0.698	0.047	0.346	0.634	0.6	0.179	0.731	0.228	0.165	0.428	0.028	0.543	0.215	0.222	0.1	0.211	0.175	0.219	0.331	0.068	0	0.357	0.188	0.021
CCESR60173	OTU84	Maceration	Control	C2	Fast	0.301290323	0.256578947	0.270833333	90	0.521	0.543	0.659	0.086	0.024	0.289	0.368	0.825	0.662	0.38	0.332	0.471	0.093	0.211	0.693	0.075	0.67	0.016	0.336	0.612	0.545	0.161	0.734	0.355	0.243	0.495	0.09	0.547	0.275	0.192	0.082	0.063	0.189	0.263	0.386	0.019	0.054	0.428	0.088	0.067
CCESR60179	OTU84	Maceration	Control	C2	Fast	0.23216129	0.198210526	0.202473118	93	0.494	0.409	0.404	0.117	0.114	0.058	0.289	0.57	0.49	0.115	0.275	0.465	0.077	0.12	0.498	0.163	0.464	0.101	0.185	0.369	0.429	0.223	0.531	0.233	0.058	0.399	0.067	0.377	0.22	0.106	0.115	0.115	0.183	0.238	0.233	0.152	0.03	0.214	0.185	0.079
CCESR60183	OTU101	Maceration	Control	C3	Slow	0.058370968	0.054189474	0.073542857	70	0.04	0.034	0.023	0.046	0.047	0	0.166	0.083	0.093	0.009	0.013	0.055	0.051	0	0.117	0.095	0.05	0	0.246	0.088	0.011	0.031	0.007	0.229	0	0.2	0.322	0.094	0.042	0.013	0.182	0.044	0.028	0.045	0.055	0.013	0.007	0	0.148	0.015
CCESR60185	OTU97	Maceration	Control	C3	Fast	0.162870968	0.128536842	0.15456962	79	0.304	0.101	0.179	0.038	0.17	0	0.072	0.57	0.075	0.032	0.072	0.102	0	0.067	0.083	0.027	0.928	0.007	0.112	0.341	0.114	0.671	0.945	0.278	0.067	0.332	0.109	0.076	0.06	0.038	0.023	0.028	0.057	0	0.642	0.22	0	0.049	0.117	0.022
CCESR60199	OTU100	Maceration	Control	C3	Fast	0.291467742	0.265126316	0.299845238	84	0.529	0.103	0.549	0.051	0.152	0.553	0.602	0.587	0.306	0.274	0.207	0.865	0	0.122	0.343	0.068	0.689	0	0.407	0.722	0.48	0.684	0.62	0.861	0.232	0.547	0.178	0.26	0.198	0.101	0.094	0.043	0.083	0.091	0.356	0.04	0	0.178	0.078	0.075
CCESR60204	OTU97	Maceration	Control	C3	Fast	0.16633871	0.133705263	0.146	87	0.42	0.201	0.182	0.029	0.043	0.074	0.045	0.388	0.119	0.049	0.186	0.096	0.056	0.047	0.151	0.064	0.777	0.012	0.236	0.261	0.149	0.239	0.751	0.315	0.14	0.364	0.046	0.103	0.059	0.041	0.044	0.042	0.142	0.083	0.626	0.137	0.046	0.042	0.193	0.021
CCESR60224	OTU97	Maceration	Control	C3	Fast	0.301387097	0.237905263	0.305418919	74	0.573	0.385	0.402	0	0.14	0.567	0.803	0.451	0.257	0.858	0.178	0.859	0	0.082	0.36	0.199	0.524	0	0.315	0.261	0.645	0.693	0.639	0.206	0.339	0.641	0.179	0.74	0.03	0.656	0.523	0.09	0.176	0.165	0.307	0.099	0.012	0.089	0.232	0.017
CCESR60228	OTU97	Maceration	Control	C3	Fast	0.239548387	0.200673684	0.209494505	91	0.524	0.427	0.66	0.089	0.126	0.075	0.184	0.717	0.126	0.057	0.227	0.19	0.073	0.057	0.528	0.069	0.709	0.069	0.547	0.578	0.231	0.434	0.725	0.45	0.291	0.471	0.07	0.13	0.198	0.172	0.142	0.068	0.124	0.113	0.367	0.143	0.044	0.214	0.137	0.082
CCESR60232	OTU84	Maceration	Control	C3	Fast	0.3165	0.278831579	0.291087912	91	0.587	0.471	0.624	0.113	0.084	0.077	0.401	0.719	0.642	0.165	0.497	0.415	0.114	0.115	0.771	0.064	0.753	0.008	0.42	0.736	0.813	0.239	0.824	0.336	0.232	0.426	0.257	0.514	0.238	0.089	0.113	0.107	0.135	0.214	0.397	0.048	0.051	0.237	0.19	0.041
CCESR60234	OTU101	Maceration	Control	C3	Fast	0.218564516	0.189221053	0.214	84	0.446	0.391	0.388	0.079	0.064	0.113	0.309	0.574	0.477	0.174	0.223	0.547	0.093	0.144	0.408	0.082	0.442	0	0.233	0.392	0.357	0.152	0.476	0.175	0.101	0.288	0.154	0.345	0.156	0.108	0.01	0.069	0.185	0.247	0.262	0.043	0	0.411	0.062	0.056
CCESR60239	OTU97	Maceration	Control	C3	Fast	0.177451613	0.142484211	0.167111111	81	0.304	0.124	0.251	0.03	0.078	0.043	0.226	0.668	0.101	0.228	0.273	0.143	0.013	0.033	0.33	0.075	0.748	0	0.14	0.293	0.187	0.272	0.876	0.406	0.109	0.365	0.051	0.065	0.065	0.077	0.041	0.046	0.152	0.047	0.672	0.147	0	0.077	0.118	0.051
CCESR60242	OTU77	Maceration	Control	C3	Fast	0.211354839	0.178484211	0.180382979	94	0.495	0.427	0.152	0.096	0.102	0.118	0.145	0.596	0.193	0.246	0.111	0.343	0.039	0.128	0.38	0.071	0.507	0.031	0.109	0.489	0.305	0.429	0.481	0.397	0.181	0.316	0.156	0.262	0.161	0.063	0.056	0.051	0.087	0.116	0.413	0.112	0.025	0.097	0.099	0.09
CCESR60252	OTU97	Maceration	Control	C4	Fast	0.124629032	0.106631579	0.117790698	86	0.292	0.097	0.212	0	0.05	0.062	0.213	0.264	0.025	0.054	0.081	0.079	0.057	0.011	0.091	0.058	0.61	0.091	0.141	0.13	0.106	0.162	0.622	0.279	0.065	0.188	0	0.089	0.08	0.044	0.036	0.05	0.089	0.063	0.382	0.089	0	0.063	0.171	0.029
CCESR60262	OTU84	Maceration	Control	C4	Fast	0.260193548	0.199347368	0.29590625	64	0.815	0.697	0.315	0	0.125	0.421	0.846	0.609	0.382	0.528	0.344	0.034	0.065	0.739	0.427	0	0.768	0	0.331	0.286	0.112	0.985	0.731	0.281	0.235	0.289	0	0.45	0.357	0.165	0	0.029	0	0.099	0.362	0.038	0	0.021	0.183	0
CCESR60268	OTU97	Maceration	Control	C4	Fast	0.162274194	0.129610526	0.152012346	81	0.494	0.176	0.178	0.04	0.163	0.088	0.167	0.673	0.066	0.404	0.142	0.086	0.005	0.036	0.018	0.066	0.606	0.01	0.176	0.177	0.107	0.253	0.809	0.29	0.123	0.38	0	0.094	0.084	0	0.039	0.054	0.079	0.045	0.533	0.093	0	0.073	0.112	0.011
CCESR60274	OTU97	Maceration	Control	C4	Fast	0.187064516	0.143315789	0.176818182	77	0.634	0.409	0.349	0	0.084	0.067	0.175	0.756	0.049	0.028	0.367	0.122	0.019	0.019	0.192	0.088	0.631	0	0.288	0.358	0.191	0.544	0.927	0.237	0.14	0.396	0.111	0.072	0.094	0.112	0.043	0.05	0.114	0.046	0.531	0.145	0	0.062	0.159	0.019
CCESR60276	OTU97	Maceration	Control	C4	Fast	0.198306452	0.1634	0.178425287	87	0.477	0.361	0.434	0.041	0.082	0.065	0.114	0.565	0.107	0.046	0.309	0.138	0.039	0.071	0.374	0.039	0.645	0.083	0.402	0.4	0.267	0.445	0.714	0.539	0.214	0.375	0.114	0.072	0.126	0.158	0.085	0.033	0.133	0.097	0.28	0.098	0.021	0.09	0.247	0.047
CCESR60288	OTU78	Maceration	Control	C4	Fast	0.264209677	0.215831579	0.225318681	91	0.474	0.09	0.226	0.033	0.086	0.693	0.787	1.382	0.277	0.055	0.083	0.097	0.028	0.532	0.356	0.017	0.439	0.157	0.275	0.158	0.056	0.136	0.704	0.782	0.26	0.544	0.079	0.55	0.256	0.392	0.182	0.093	0.187	0.064	0.182	0.117	0.033	0.913	0.5	0.019
CCESR60296	OTU97	Maceration	Control	C4	Fast	0.180822581	0.155042105	0.163655556	90	0.476	0.265	0.234	0.049	0.055	0.165	0.096	0.436	0.096	0.076	0.2	0.137	0.07	0.086	0.103	0.077	0.649	0.058	0.264	0.387	0.253	0.296	0.561	0.343	0.206	0.346	0.115	0.187	0.116	0.152	0.069	0.072	0.129	0.094	0.442	0.142	0.065	0.052	0.138	0.058
CCESR60298	OTU97	Maceration	Control	C4	Fast	0.178241935	0.151431579	0.159844444	90	0.379	0.353	0.263	0.087	0.06	0.14	0.083	0.463	0.041	0.068	0.287	0.11	0.048	0.053	0.109	0.056	0.638	0.046	0.178	0.397	0.186	0.297	0.57	0.353	0.193	0.307	0.082	0.139	0.056	0.105	0.041	0.076	0.17	0.066	0.463	0.224	0.019	0.121	0.098	0.033
CCESR60313	OTU78	Maceration	Control	C4	Fast	0.243612903	0.198336842	0.229780488	82	0.174	0.06	0.04	0.023	0.086	0.502	0.563	0.805	0.276	0.025	0.079	0.094	0	0.441	0.429	0.032	0.68	0.021	0.179	0.062	0.084	0.58	0.831	0.767	0.203	1.039	0.042	0.863	0.234	0.343	0.135	0.074	0.048	0.045	0.13	0.105	0	1.217	0.317	0.052
CCESR60338	OTU78	Maceration	Control	C4	Fast	0.162387097	0.139336842	0.150420455	88	0.204	0.063	0.083	0.081	0.062	0.151	0.346	0.486	0.323	0.061	0.086	0.065	0.033	0.214	0.47	0.101	0.282	0.021	0.153	0.054	0.064	0.244	0.297	0.399	0.235	0.288	0.058	0.372	0.065	0.191	0.029	0.07	0.055	0.078	0.194	0.116	0.006	0.381	0.178	0.047
CCESR60347	OTU101	Maceration	Control	C5	Fast	0.516758065	0.490778947	0.496	94	0.625	0.544	0.706	0	1.034	0.368	0.835	0.749	0.589	0.66	0.638	1.046	0.338	1.704	0.464	0.166	0.543	0.06	0.334	0.771	0.64	1.206	0.535	0.612	0.75	0.351	0.146	0.57	0.359	0.721	0.586	0.112	0.149	0.214	0.263	0.153	1.306	0.738	0.726	0.047
CCESR60352	OTU102	Maceration	Control	C5	Fast	0.373435484	0.338263158	0.365170455	88	0.678	0.529	0.683	0.044	0.228	0.313	0.666	0.721	0.595	0.667	0.311	0.655	0.485	0.411	0.578	0.269	0.471	0.05	0.211	0.782	0.469	0.582	0.632	0.786	0.241	0.546	0.082	0.539	0.376	0.433	0.727	0.308	0.191	0.253	0.479	0.098	0.145	0.623	0.237	0
CCESR60354	OTU65	Maceration	Control	C5	Fast	0.598822581	0.515378947	0.550123596	89	1.18	1.021	1.028	0.054	0.261	0.722	1.064	1.323	1.199	1.253	0.687	1.174	0.487	0.873	1.062	0.246	0.906	0.119	0.484	1.177	0.959	1.186	1.065	1.275	0.635	1.183	0.022	1.016	0.467	0.967	0.707	0.184	0.213	0.267	0.586	0.06	0.144	0.673	0.108	0.02
CCESR60355	OTU65	Maceration	Control	C5	Fast	0.739096774	0.610568421	0.659136364	88	1.556	1.301	1.529	0.177	0.075	0.652	1.256	1.545	1.655	1.596	0.929	1.483	0.774	1.148	1.176	0.119	1.218	0.022	0.464	1.45	0.972	1.365	1.628	1.372	0.818	1.471	0.032	1.687	0.633	1.329	1.073	0.372	0.203	0.243	0.796	0.041	0.291	1.004	0.105	0
CCESR60362	OTU65	Maceration	Control	C5	Fast	0.620935484	0.518863158	0.601121951	82	1.426	1.465	1.463	0.011	0.166	0.71	1.03	1.526	1.561	1.458	0.863	1.139	0.595	0.93	0.905	0.045	0.884	0	0.458	1.18	0.852	1.289	1.673	1.355	0.685	1.229	0.044	1.253	0.604	1.204	0.548	0.13	0.16	0.141	0.58	0.033	0.092	0.513	0.056	0.006
CCESR60368	OTU102	Maceration	Control	C5	Fast	0.3555	0.309652632	0.31975	92	0.676	0.657	0.597	0.028	0.171	0.39	0.71	0.725	0.661	0.573	0.48	0.725	0.23	0.578	0.449	0.158	0.545	0.057	0.274	0.591	0.625	0.655	0.566	0.627	0.325	0.608	0.018	0.643	0.408	0.492	0.471	0.202	0.154	0.228	0.309	0.181	0.054	0.361	0.156	0.027
CCESR60370	OTU101	Maceration	Control	C5	Fast	0.394048387	0.363347368	0.379318681	91	0.754	0.515	0.904	0.332	0.181	0.527	0.684	0.741	0.185	0.552	0.556	0.213	0.221	0.755	0.791	0	0.698	0.04	0.2	0.62	0.174	0.483	0.782	0.641	0.342	0.564	0	0.706	0.377	0.459	0.126	0.103	0.175	0.167	0.372	0.161	0.027	0.478	0.373	0.056
CCESR60377	OTU101	Maceration	Control	C5	Fast	0.345725806	0.318484211	0.328869565	92	0.478	0.446	0.511	0.084	0.279	0.359	0.488	0.503	0.642	0.459	0.347	0.671	0.379	0.396	0.629	0.194	0.442	0.055	0.086	0.476	0.525	0.647	0.491	0.582	0.209	0.432	0.182	0.717	0.333	0.354	0.624	0.388	0.188	0.281	0.58	0.153	0.123	0.549	0.16	0.039
CCESR60382	OTU101	Maceration	Control	C5	Fast	0.729483871	0.673989474	0.744523256	86	1.223	1.067	1.385	0	0.238	0.754	1.33	1.186	1.196	1.37	1.157	1.156	0.917	1.055	0	0.147	1.284	0.041	0.403	0.991	1.031	0.366	1.153	1.256	1.409	1.048	0	1.201	0.69	1.406	1.214	0.312	0.559	0.15	0.988	0.129	1.065	1.262	0.732	0.015
CCESR60391	OTU65	Maceration	Control	C5	Fast	0.40366129	0.358536842	0.382707865	89	0.586	0.714	0.685	0.086	0.257	0.453	0.714	0.808	0.771	0.631	0.591	0.883	0.445	0.728	0.666	0.118	0.611	0	0.197	0.669	0.629	0.726	0.77	0.705	0.263	0.586	0.048	0.716	0.333	0.522	0.626	0.295	0.163	0.22	0.274	0.14	0.129	0.441	0.198	0.04
CCESR60411	OTU96	Maceration	Control	C6	Fast	0.452209677	0.401526316	0.414619565	92	0.55	0.654	0.829	0.111	0.18	0.256	0.865	0.987	0.853	0.705	0.69	0.828	0.537	0.535	0.298	0.093	0.743	0.114	0.366	0.725	0.774	0.258	1.009	0.47	0.542	0.791	0.023	0.75	0.577	0.489	0.67	0.166	0.139	0.187	0.341	0.084	0.257	0.291	0.574	0.052
CCESR60415	OTU96	Maceration	Control	C6	Fast	0.5295	0.459810526	0.464702128	94	0.793	1.07	1.03	0.136	0.406	0.518	1.17	0.881	0.608	0.954	1.462	0.938	0.494	0.702	0.565	0.07	0.785	0.021	0.447	1.018	0.976	0.545	1.071	0.857	0.365	0.874	0.066	0.942	0.33	0.397	0.358	0.097	0.103	0.102	0.325	0.125	0.295	0.61	0.409	0.026
CCESR60416	OTU78	Maceration	Control	C6	Fast	0.239887097	0.187947368	0.2231875	80	1.608	0.071	0.039	0.065	0.074	0.604	1.47	0.731	0.276	0.037	0.017	0.057	0.041	0.413	0.205	0.027	0.613	0.017	0.104	0.021	0.009	0.578	0.414	0.768	0.31	0.652	0.063	0.537	0.169	0.682	0.056	0.056	0.017	0.021	0.051	0.079	0	0.655	0.115	0
CCESR60421	OTU101	Maceration	Control	C6	Fast	0.429016129	0.338884211	0.39745679	81	1.194	1.114	1.179	0	0.151	0.191	0.188	1.084	0.928	1.079	0.359	1.18	0.23	0.876	0.792	0.088	1.442	0	0.335	0.722	0.754	0.156	1.141	0.435	0.313	0.822	0.015	1.027	0.352	0.337	0.509	0.036	0.194	0.102	0.495	0.135	0	0.525	0.12	0.032
CCESR60422	OTU80	Maceration	Control	C6	Fast	0.306096774	0.248168421	0.277364706	85	0.782	0.667	0.853	0.054	0.256	0.069	0.742	0.841	0.765	0.13	0.049	0.826	0.057	0.609	0.743	0.098	0.632	0	0.115	0.798	0.696	0.444	0.774	0.554	0.039	0.736	0.027	0.241	0.044	0.443	0.008	0.094	0.241	0.121	0.484	0.086	0.169	0.268	0.156	0.01
CCESR60424	OTU85	Maceration	Control	C6	Fast	0.236548387	0.191884211	0.233705128	78	0.437	0.463	0.63	0	0.04	0.028	0.306	0.688	0.702	0.508	0.037	0.493	0.248	0.625	0.571	0	0.553	0	0.307	0.353	0.395	0.208	0.55	0.314	0.166	0.542	0.021	0.423	0.227	0.298	0.382	0.075	0.091	0.015	0.138	0.049	0	0.263	0.274	0.028
CCESR60458	OTU80	Maceration	Control	C6	Fast	0.274322581	0.225273684	0.240460674	89	0.421	0.377	0.586	0.104	0.175	0.119	0.565	0.493	0.493	0.519	0.472	0.565	0.402	0.202	0.354	0.203	0.386	0.051	0.821	0.432	0.469	0.459	0.617	0.408	0.143	0.471	0.07	0.464	0.374	0.222	0.312	0.12	0.142	0.208	0.302	0.134	0	0.467	0.087	0.033
CCESR60464	OTU101	Maceration	Control	C6	Fast	0.577903226	0.483126316	0.521556818	88	1.126	1.053	1.117	0	0.263	0.71	1.047	1.223	1.201	1.126	0.722	1.181	0.578	0.753	0.903	0.14	0.865	0.049	0.592	1.107	0.9	1.074	1.252	1.026	0.515	1.041	0.08	1.016	0.545	0.844	0.694	0.143	0.219	0.227	0.598	0.163	0.17	0.599	0.202	0.025
CCESR60470	OTU96	Maceration	Control	C6	Fast	0.510403226	0.452452632	0.457265957	94	1.028	0.988	0.966	0.081	0.46	0.646	1.136	0.813	0.771	0.863	0.799	0.914	0.475	0.627	0.495	0.108	0.864	0.093	0.518	0.804	0.776	0.994	0.778	0.827	0.602	0.685	0.043	0.871	0.416	0.594	0.594	0.157	0.089	0.072	0.548	0.114	0.314	0.639	0.59	0.04
CCESR60492	OTU102	Maceration	Control	C6	Fast	0.415096774	0.367747368	0.411011765	85	0.729	0.659	0.761	0	0.209	0.329	0.992	0.714	0.848	0.8	0.58	0.786	0.483	0.478	0.703	0.184	0.61	0.08	0.188	0.779	0.53	0.98	0.644	0.803	0.251	0.601	0.081	0.637	0.361	0.631	0.801	0.278	0.139	0.234	0.524	0.176	0.046	0.787	0.241	0.052
[truncated: 22 more columns]
